# Supplementary material for: Bis[4-(4-chloro­phen­yl)-4-hydroxy­piperidinium] dipicrate dimethyl sulfoxide solvate
Source: Acta Crystallogr Sect E Struct Rep Online. 2010 Apr 30;66(Pt 5):o1212–3. doi: 10.1107/S1600536810015187 (PMC2979285; doi:10.1107/S1600536810015187)
Supplement: Supplementary file 1 [file e-66-o1212-sup1.cif]

##############################################################################
###                                                                        ###
###        Electronic paper (Acta Crystallographica Section E)             ###
###                                                                        ###
##############################################################################
#                                                                            #
# This CIF contains the data in a paper accepted for publication in Acta     #
# Crystallographica Section E. It conforms to the requirements of Notes      #
# for Authors for Section E, and has been peer reviewed under the auspices   #
# of the IUCr Commission on Journals.                                        #
#                                                                            #
# Full details of the Crystallographic Information File format               #
# are given in the paper "The Crystallographic Information File (CIF):       #
# a New Standard Archive File for Crystallography" by S. R. Hall, F. H.      #
# Allen and I. D. Brown [Acta Cryst. (1991), A47, 655-685].                  #
#                                                                            #
# The current version of the core CIF dictionary is obtainable from          #
# ftp://ftp.iucr.org/pub/cif_core.dic. The current version number is 2.4.    #
#                                                                            #
# Software is freely available for graphical display of the structure(s) in  #
# this CIF.  For information consult the CIF home page http://www.iucr.org/  #
# cif/home.html                                                              #
#                                                                            #
# This file may be used for bona fide research purposes within the           #
# scientific community so long as proper attribution is given to the journal # 
# article from which it was obtained.                                        #
#                                                                            #
##############################################################################
                                             
data_global
_audit_creation_method     'form.cif (version 2.0)'
_journal_data_validation_number     ?
_journal_date_recd_electronic     2010-04-20
_journal_date_accepted     2010-04-26
_journal_name_full     'Acta Crystallographica, Section E'
_journal_year     2010
_journal_volume     66
_journal_issue      5
_journal_page_first     o1212
_journal_page_last     o1213
_journal_paper_category     QO
_journal_coeditor_code     TK2662
_publ_contact_author_name     'Prof. Fun, Hoong-Kun'
_publ_contact_author_address
;
      X-ray Crystallography Unit
      School of Physics
      Universiti Sains Malaysia
      11800 USM, Penang
      MALAYSIA
;
_publ_contact_author_email     'hkfun@usm.my'
_publ_contact_author_fax     '604 6579150'
_publ_contact_author_phone     '604 6533652'
_publ_section_title
;
Bis[4-(4-chlorophenyl)-4-hydroxypiperidinium] dipicrate dimethyl sulfoxide
solvate
;
loop_
    _publ_author_name
    _publ_author_footnote
    _publ_author_address
    'Hoong-Kun Fun'
;
      Thomson Reuters ResearcherID: A-3561-2009.
;
;
      X-ray Crystallography Unit
      School of Physics
      Universiti Sains Malaysia
      11800 USM, Penang
      Malaysia
;
    'Madhukar Hemamalini'
;
Additional correspondence author, e-mail: mhemamalini2k3@yahoo.co.in.
;
;
      X-ray Crystallography Unit
      School of Physics
      Universiti Sains Malaysia
      11800 USM, Penang
      Malaysia
;
    'B. P. Siddaraju'
;
      Additional correspondence author, e-mail: bpsiddaraju@yahoo.co.in.
;
;
      Department of Chemistry
      V. V. Puram College of Science
      Bangalore-560 004
      India
;
    'H. S. Yathirajan'
;
      Additional correspondence author, e-mail: yathirajan@hotmail.com.
;
;
      Department of Studies in Chemistry
      University of Mysore
      Manasagangotri
      Mysore 570 006
      India
;
    'B. Narayana' ?
;
      Department of Studies in Chemistry
      Mangalore University
      Mangalagangotri 574 199
      India
;
data_I
_audit_creation_method     SHELXL-97
_chemical_name_systematic
;
Bis[4-(4-chlorophenyl)-4-hydroxypiperidinium] dipicrate dimethyl sulfoxide
solvate
;
_chemical_name_common     ?
_chemical_formula_moiety     '2(C11 H15 Cl N O +), 2(C6 H2 N3 O7 -), C2 H6 O S'
_chemical_formula_sum     'C36 H40 Cl2 N8 O17 S'
_chemical_formula_iupac     '2C11 H15 Cl N O +, 2C6 H2 N3 O7 -, C2 H6 O S'
_chemical_formula_weight     959.72
_chemical_melting_point     ?
_symmetry_cell_setting     Monoclinic
_symmetry_space_group_name_H-M     'P 21'
_symmetry_space_group_name_Hall     'P 2yb'
loop_
    _symmetry_equiv_pos_as_xyz
    'x, y, z'
    '-x, y+1/2, -z'
_cell_length_a     8.9207(4)
_cell_length_b     18.1230(9)
_cell_length_c     12.9886(6)
_cell_angle_alpha     90.00
_cell_angle_beta     98.4300(10)
_cell_angle_gamma     90.00
_cell_volume     2077.18(17)
_cell_formula_units_Z     2
_cell_measurement_reflns_used     9240
_cell_measurement_theta_min     2.57
_cell_measurement_theta_max     34.74
_cell_measurement_temperature     100.00(10)
_exptl_crystal_description     block
_exptl_crystal_colour     yellow
_exptl_crystal_size_max     0.40
_exptl_crystal_size_mid     0.32
_exptl_crystal_size_min     0.16
_exptl_crystal_density_diffrn     1.533
_exptl_crystal_density_meas     ?
_exptl_crystal_density_method     'not measured'
_exptl_crystal_F_000     996
_exptl_absorpt_coefficient_mu     0.292
_exptl_absorpt_correction_type     multi-scan
_exptl_absorpt_process_details     '(SADABS; Bruker, 2009)'
_exptl_absorpt_correction_T_min     0.8930
_exptl_absorpt_correction_T_max     0.9542
_exptl_special_details
;
The crystal was placed in the cold stream of an Oxford Cryosystems Cobra
open-flow nitrogen cryostat (Cosier & Glazer, 1986) operating at
100.0(1) K.
;
_diffrn_ambient_temperature     100.00(10)
_diffrn_radiation_type     MoK\a
_diffrn_radiation_wavelength     0.71073
_diffrn_radiation_source     'fine-focus sealed tube'
_diffrn_radiation_monochromator     graphite
_diffrn_measurement_device_type
;
Bruker APEX DUO CCD area-detector diffractometer
;
_diffrn_measurement_method     '\f and \w scans'
_diffrn_detector_area_resol_mean     .
_diffrn_reflns_number     25314
_diffrn_reflns_av_R_equivalents     0.0285
_diffrn_reflns_av_sigmaI/netI     0.0482
_diffrn_reflns_theta_min     2.31
_diffrn_reflns_theta_max     34.00
_diffrn_reflns_theta_full     34.00
_diffrn_measured_fraction_theta_max     0.984
_diffrn_measured_fraction_theta_full     0.984
_diffrn_reflns_limit_h_min     -13
_diffrn_reflns_limit_h_max     11
_diffrn_reflns_limit_k_min     -25
_diffrn_reflns_limit_k_max     28
_diffrn_reflns_limit_l_min     -20
_diffrn_reflns_limit_l_max     20
_diffrn_standards_number     0
_diffrn_standards_interval_count     .
_diffrn_standards_interval_time     .
_diffrn_standards_decay_%     ?
_refine_special_details
;
 Refinement of F^2^ against ALL reflections.  The weighted R-factor wR and
 goodness of fit S are based on F^2^, conventional R-factors R are based
 on F, with F set to zero for negative F^2^. The threshold expression of
 F^2^ > 2\s(F^2^) is used only for calculating R-factors(gt) etc. and is
 not relevant to the choice of reflections for refinement.  R-factors based
 on F^2^ are statistically about twice as large as those based on F, and R-
 factors based on ALL data will be even larger.
;
_reflns_number_total     15185
_reflns_number_gt     13604
_reflns_threshold_expression     I>2\s(I)
_refine_ls_structure_factor_coef     Fsqd
_refine_ls_matrix_type     full
_refine_ls_R_factor_all     0.0518
_refine_ls_R_factor_gt     0.0410
_refine_ls_wR_factor_gt     0.1148
_refine_ls_wR_factor_ref     0.1402
_refine_ls_goodness_of_fit_ref     1.105
_refine_ls_restrained_S_all     1.105
_refine_ls_number_reflns     15185
_refine_ls_number_parameters     582
_refine_ls_number_restraints     1
_refine_ls_hydrogen_treatment     constr
_refine_ls_weighting_scheme     calc
_refine_ls_weighting_details
                 'calc w=1/[\s^2^(Fo^2^)+(0.0893P)^2^] where P=(Fo^2^+2Fc^2^)/3'
_atom_sites_solution_hydrogens     geom
_atom_sites_solution_primary     direct
_atom_sites_solution_secondary     difmap
_refine_ls_shift/su_max     ?
_refine_ls_shift/su_max_lt     0.001
_refine_ls_shift/su_mean     0.000
_refine_diff_density_max     0.829
_refine_diff_density_min     -0.881
_refine_ls_extinction_method     none
_refine_ls_extinction_coef     ?
_refine_ls_abs_structure_details     ?
_refine_ls_abs_structure_Flack     ?
loop_
    _atom_type_symbol
    _atom_type_description
    _atom_type_scat_dispersion_real
    _atom_type_scat_dispersion_imag
    _atom_type_scat_source
    'C' 'C' 0.0033 0.0016
                         'International Tables Vol C Tables 4.2.6.8 and 6.1.1.4'
    'H' 'H' 0.0000 0.0000
                         'International Tables Vol C Tables 4.2.6.8 and 6.1.1.4'
    'N' 'N' 0.0061 0.0033
                         'International Tables Vol C Tables 4.2.6.8 and 6.1.1.4'
    'O' 'O' 0.0106 0.0060
                         'International Tables Vol C Tables 4.2.6.8 and 6.1.1.4'
    'Cl' 'Cl' 0.1484 0.1585
                         'International Tables Vol C Tables 4.2.6.8 and 6.1.1.4'
    'S' 'S' 0.1246 0.1234
                         'International Tables Vol C Tables 4.2.6.8 and 6.1.1.4'
_computing_data_collection     'APEX2 (Bruker, 2009)'
_computing_cell_refinement     'SAINT (Bruker, 2009)'
_computing_data_reduction     'SAINT (Bruker, 2009)'
_computing_structure_solution     'SHELXTL (Sheldrick, 2008)'
_computing_structure_refinement     'SHELXTL (Sheldrick, 2008)'
_computing_molecular_graphics     'SHELXTL (Sheldrick, 2008)'
_computing_publication_material
                             'SHELXTL (Sheldrick, 2008) and PLATON (Spek, 2009)'
loop_
    _atom_site_type_symbol
    _atom_site_label
    _atom_site_fract_x
    _atom_site_fract_y
    _atom_site_fract_z
    _atom_site_U_iso_or_equiv
    _atom_site_adp_type
    _atom_site_calc_flag
    _atom_site_refinement_flags
    _atom_site_occupancy
    _atom_site_disorder_assembly
    _atom_site_disorder_group
    Cl Cl1A 0.54080(6) 0.78062(3) 0.70106(3) 0.01956(9) Uani d . 1 . .
    O O1A 0.61893(15) 1.07386(8) 0.41761(10) 0.0143(2) Uani d . 1 . .
    H H1A 0.6671 1.0721 0.4764 0.021 Uiso calc R 1 . .
    N N1A 0.66742(19) 1.05337(9) 0.15938(12) 0.0154(3) Uani d . 1 . .
    H H1AB 0.6807 1.0893 0.1137 0.019 Uiso calc R 1 . .
    H H1AC 0.6638 1.0100 0.1254 0.019 Uiso calc R 1 . .
    C C1A 0.4866(2) 0.89223(11) 0.43262(14) 0.0162(3) Uani d . 1 . .
    H H1AA 0.4188 0.8926 0.3710 0.019 Uiso calc R 1 . .
    C C2A 0.4670(2) 0.84096(12) 0.51056(15) 0.0175(3) Uani d . 1 . .
    H H2AA 0.3869 0.8076 0.5012 0.021 Uiso calc R 1 . .
    C C3A 0.5690(2) 0.84107(11) 0.60158(14) 0.0141(3) Uani d . 1 . .
    C C4A 0.6917(2) 0.88914(12) 0.61605(14) 0.0176(3) Uani d . 1 . .
    H H4AA 0.7609 0.8877 0.6770 0.021 Uiso calc R 1 . .
    C C5A 0.7090(2) 0.93908(11) 0.53828(14) 0.0167(3) Uani d . 1 . .
    H H5AA 0.7911 0.9712 0.5475 0.020 Uiso calc R 1 . .
    C C6A 0.60617(19) 0.94264(11) 0.44600(13) 0.0124(3) Uani d . 1 . .
    C C7A 0.62592(19) 1.00352(10) 0.36771(13) 0.0112(3) Uani d . 1 . .
    C C8A 0.77725(19) 0.99468(11) 0.32607(14) 0.0139(3) Uani d . 1 . .
    H H8AA 0.8595 0.9978 0.3837 0.017 Uiso calc R 1 . .
    H H8AB 0.7810 0.9462 0.2949 0.017 Uiso calc R 1 . .
    C C9A 0.8002(2) 1.05298(11) 0.24570(14) 0.0154(3) Uani d . 1 . .
    H H9AA 0.8103 1.1011 0.2786 0.019 Uiso calc R 1 . .
    H H9AB 0.8926 1.0427 0.2172 0.019 Uiso calc R 1 . .
    C C10A 0.5206(2) 1.06552(12) 0.19942(14) 0.0154(3) Uani d . 1 . .
    H H10A 0.4379 1.0655 0.1419 0.018 Uiso calc R 1 . .
    H H10B 0.5221 1.1130 0.2339 0.018 Uiso calc R 1 . .
    C C11A 0.4964(2) 1.00446(11) 0.27584(13) 0.0138(3) Uani d . 1 . .
    H H11A 0.4916 0.9572 0.2405 0.017 Uiso calc R 1 . .
    H H11B 0.4008 1.0122 0.3015 0.017 Uiso calc R 1 . .
    Cl Cl1B 0.08958(5) 0.91889(3) 0.68165(4) 0.02007(9) Uani d . 1 . .
    O O1B 0.13549(15) 0.60441(8) 0.41992(10) 0.0136(2) Uani d . 1 . .
    H H1B 0.0543 0.5928 0.4378 0.020 Uiso calc R 1 . .
    N N1B 0.14188(19) 0.62391(10) 0.15802(12) 0.0149(3) Uani d . 1 . .
    H H1BB 0.1508 0.5882 0.1111 0.018 Uiso calc R 1 . .
    H H1BC 0.1357 0.6675 0.1245 0.018 Uiso calc R 1 . .
    C C1B 0.1208(2) 0.72111(11) 0.55239(14) 0.0171(3) Uani d . 1 . .
    H H1BA 0.1357 0.6727 0.5755 0.020 Uiso calc R 1 . .
    C C2B 0.1142(2) 0.77734(12) 0.62472(14) 0.0179(3) Uani d . 1 . .
    H H2BA 0.1244 0.7667 0.6954 0.022 Uiso calc R 1 . .
    C C3B 0.0925(2) 0.84893(11) 0.59017(14) 0.0149(3) Uani d . 1 . .
    C C4B 0.0750(2) 0.86606(11) 0.48428(14) 0.0161(3) Uani d . 1 . .
    H H4BA 0.0601 0.9146 0.4617 0.019 Uiso calc R 1 . .
    C C5B 0.0803(2) 0.80906(11) 0.41349(14) 0.0148(3) Uani d . 1 . .
    H H5BA 0.0669 0.8197 0.3427 0.018 Uiso calc R 1 . .
    C C6B 0.10545(19) 0.73598(10) 0.44641(13) 0.0118(3) Uani d . 1 . .
    C C7B 0.12034(19) 0.67426(10) 0.36860(13) 0.0117(3) Uani d . 1 . .
    C C8B 0.2656(2) 0.68375(11) 0.31946(14) 0.0141(3) Uani d . 1 . .
    H H8BA 0.2647 0.7318 0.2864 0.017 Uiso calc R 1 . .
    H H8BB 0.3529 0.6817 0.3735 0.017 Uiso calc R 1 . .
    C C9B 0.2793(2) 0.62363(11) 0.23875(15) 0.0160(3) Uani d . 1 . .
    H H9BA 0.3688 0.6323 0.2062 0.019 Uiso calc R 1 . .
    H H9BB 0.2898 0.5758 0.2727 0.019 Uiso calc R 1 . .
    C C10B 0.0000(2) 0.61169(11) 0.20400(14) 0.0147(3) Uani d . 1 . .
    H H10C 0.0040 0.5639 0.2380 0.018 Uiso calc R 1 . .
    H H10D -0.0866 0.6120 0.1493 0.018 Uiso calc R 1 . .
    C C11B -0.0179(2) 0.67201(11) 0.28259(14) 0.0133(3) Uani d . 1 . .
    H H11C -0.1088 0.6630 0.3135 0.016 Uiso calc R 1 . .
    H H11D -0.0290 0.7194 0.2474 0.016 Uiso calc R 1 . .
    O O2A 0.61771(16) 0.91428(8) 0.08706(11) 0.0167(2) Uani d . 1 . .
    O O3A 0.7941(2) 0.99873(9) -0.01439(12) 0.0238(3) Uani d . 1 . .
    O O4A 0.8540(2) 0.95285(9) -0.15570(12) 0.0232(3) Uani d . 1 . .
    O O5A 0.9570(2) 0.69858(10) -0.17516(15) 0.0323(4) Uani d . 1 . .
    O O6A 0.8761(2) 0.62139(10) -0.06713(16) 0.0306(4) Uani d . 1 . .
    O O7A 0.6214(2) 0.71007(10) 0.20625(14) 0.0265(3) Uani d . 1 . .
    O O8A 0.47444(18) 0.80551(10) 0.17469(13) 0.0243(3) Uani d . 1 . .
    N N2A 0.80695(19) 0.94537(9) -0.07213(12) 0.0148(3) Uani d . 1 . .
    N N3A 0.8834(2) 0.68406(10) -0.10369(15) 0.0206(3) Uani d . 1 . .
    N N4A 0.57910(18) 0.76640(10) 0.15561(13) 0.0162(3) Uani d . 1 . .
    C C12A 0.67605(19) 0.86314(10) 0.04248(13) 0.0125(3) Uani d . 1 . .
    C C13A 0.76790(19) 0.87243(10) -0.04033(13) 0.0123(3) Uani d . 1 . .
    C C14A 0.8299(2) 0.81494(10) -0.09002(13) 0.0131(3) Uani d . 1 . .
    H H14A 0.8853 0.8242 -0.1440 0.016 Uiso calc R 1 . .
    C C15A 0.8079(2) 0.74346(11) -0.05797(14) 0.0145(3) Uani d . 1 . .
    C C16A 0.7243(2) 0.72826(11) 0.02189(14) 0.0147(3) Uani d . 1 . .
    H H16A 0.7119 0.6799 0.0430 0.018 Uiso calc R 1 . .
    C C17A 0.66026(19) 0.78560(11) 0.06925(13) 0.0132(3) Uani d . 1 . .
    O O2B 0.11214(17) 0.76690(8) 0.09635(11) 0.0175(3) Uani d . 1 . .
    O O3B -0.03236(16) 0.88222(9) 0.17146(11) 0.0191(3) Uani d . 1 . .
    O O4B 0.1375(2) 0.96634(11) 0.21473(14) 0.0286(4) Uani d . 1 . .
    O O5B 0.3832(2) 1.05229(9) -0.07138(16) 0.0295(4) Uani d . 1 . .
    O O6B 0.47519(19) 0.97024(9) -0.16764(13) 0.0230(3) Uani d . 1 . .
    O O7B 0.3277(2) 0.72048(9) -0.15469(13) 0.0277(4) Uani d . 1 . .
    O O8B 0.2714(3) 0.67703(10) -0.01198(14) 0.0320(4) Uani d . 1 . .
    N N2B 0.08429(17) 0.91522(10) 0.15888(12) 0.0145(3) Uani d . 1 . .
    N N3B 0.39467(19) 0.98818(10) -0.10184(13) 0.0170(3) Uani d . 1 . .
    N N4B 0.2868(2) 0.72954(10) -0.06939(12) 0.0157(3) Uani d . 1 . .
    C C12B 0.17235(19) 0.81592(10) 0.04862(13) 0.0127(3) Uani d . 1 . .
    C C13B 0.16278(19) 0.89373(11) 0.07279(13) 0.0123(3) Uani d . 1 . .
    C C14B 0.23231(19) 0.94922(11) 0.02524(14) 0.0141(3) Uani d . 1 . .
    H H14B 0.2259 0.9979 0.0466 0.017 Uiso calc R 1 . .
    C C15B 0.3126(2) 0.93112(10) -0.05568(14) 0.0135(3) Uani d . 1 . .
    C C16B 0.32577(19) 0.85917(11) -0.08763(13) 0.0135(3) Uani d . 1 . .
    H H16B 0.3788 0.8480 -0.1422 0.016 Uiso calc R 1 . .
    C C17B 0.2583(2) 0.80354(10) -0.03668(14) 0.0129(3) Uani d . 1 . .
    S S1 0.74330(6) 0.56505(3) 0.52501(4) 0.02135(10) Uani d . 1 . .
    O O9 0.90638(17) 0.55756(10) 0.50845(13) 0.0231(3) Uani d . 1 . .
    C C18 0.7073(3) 0.66185(18) 0.5327(3) 0.0446(8) Uani d . 1 . .
    H H18A 0.7794 0.6834 0.5865 0.067 Uiso calc R 1 . .
    H H18B 0.6067 0.6694 0.5486 0.067 Uiso calc R 1 . .
    H H18C 0.7166 0.6847 0.4672 0.067 Uiso calc R 1 . .
    C C19 0.6293(2) 0.54900(15) 0.40268(18) 0.0258(4) Uani d . 1 . .
    H H19A 0.6479 0.5001 0.3791 0.039 Uiso calc R 1 . .
    H H19B 0.6544 0.5844 0.3529 0.039 Uiso calc R 1 . .
    H H19C 0.5243 0.5539 0.4101 0.039 Uiso calc R 1 . .
loop_
    _atom_site_aniso_label
    _atom_site_aniso_U_11
    _atom_site_aniso_U_22
    _atom_site_aniso_U_33
    _atom_site_aniso_U_12
    _atom_site_aniso_U_13
    _atom_site_aniso_U_23
    Cl1A 0.0259(2) 0.0181(2) 0.01581(17) -0.00290(17) 0.00703(15) 0.00415(16)
    O1A 0.0171(5) 0.0120(6) 0.0136(5) -0.0012(4) 0.0020(4) -0.0027(4)
    N1A 0.0225(7) 0.0125(7) 0.0123(6) -0.0006(5) 0.0061(5) 0.0002(5)
    C1A 0.0156(7) 0.0174(8) 0.0153(7) -0.0051(6) 0.0016(6) 0.0013(6)
    C2A 0.0166(7) 0.0186(9) 0.0172(7) -0.0067(6) 0.0023(6) 0.0021(6)
    C3A 0.0172(7) 0.0135(8) 0.0124(6) -0.0003(6) 0.0050(5) 0.0022(6)
    C4A 0.0206(7) 0.0175(9) 0.0139(7) -0.0032(6) -0.0008(6) 0.0015(6)
    C5A 0.0171(7) 0.0152(8) 0.0167(7) -0.0053(6) -0.0006(6) 0.0019(6)
    C6A 0.0132(6) 0.0120(7) 0.0125(6) -0.0017(5) 0.0033(5) -0.0002(6)
    C7A 0.0123(6) 0.0090(7) 0.0123(6) -0.0007(5) 0.0023(5) -0.0013(5)
    C8A 0.0144(7) 0.0126(8) 0.0154(7) 0.0006(6) 0.0044(5) 0.0013(6)
    C9A 0.0163(7) 0.0142(8) 0.0170(7) -0.0014(6) 0.0065(6) -0.0006(6)
    C10A 0.0186(7) 0.0140(8) 0.0137(7) 0.0006(6) 0.0031(6) 0.0011(6)
    C11A 0.0147(6) 0.0145(8) 0.0121(6) -0.0021(6) 0.0016(5) -0.0006(6)
    Cl1B 0.02299(19) 0.0197(2) 0.01767(18) 0.00048(16) 0.00359(15) -0.00778(16)
    O1B 0.0165(5) 0.0100(6) 0.0146(5) 0.0016(4) 0.0036(4) 0.0029(4)
    N1B 0.0226(7) 0.0115(7) 0.0120(6) -0.0004(5) 0.0069(5) -0.0014(5)
    C1B 0.0264(8) 0.0142(8) 0.0107(6) 0.0005(6) 0.0032(6) 0.0010(6)
    C2B 0.0252(8) 0.0173(9) 0.0118(7) 0.0010(7) 0.0043(6) -0.0001(6)
    C3B 0.0157(7) 0.0147(8) 0.0146(7) -0.0004(6) 0.0030(5) -0.0041(6)
    C4B 0.0197(7) 0.0131(8) 0.0153(7) 0.0027(6) 0.0015(6) -0.0001(6)
    C5B 0.0195(7) 0.0133(8) 0.0116(6) 0.0029(6) 0.0018(6) 0.0011(6)
    C6B 0.0131(6) 0.0113(7) 0.0109(6) 0.0006(5) 0.0020(5) 0.0003(5)
    C7B 0.0144(6) 0.0096(7) 0.0112(6) 0.0003(5) 0.0026(5) 0.0012(5)
    C8B 0.0143(6) 0.0129(8) 0.0158(7) -0.0001(6) 0.0051(6) -0.0005(6)
    C9B 0.0176(7) 0.0151(8) 0.0170(7) 0.0005(6) 0.0079(6) -0.0010(6)
    C10B 0.0177(7) 0.0141(8) 0.0123(6) -0.0020(6) 0.0026(5) -0.0003(6)
    C11B 0.0141(7) 0.0118(8) 0.0138(7) 0.0000(6) 0.0011(5) -0.0005(6)
    O2A 0.0194(6) 0.0141(6) 0.0181(6) -0.0003(5) 0.0073(5) -0.0033(5)
    O3A 0.0447(9) 0.0107(7) 0.0189(6) -0.0030(6) 0.0144(6) -0.0030(5)
    O4A 0.0412(9) 0.0140(7) 0.0179(6) -0.0003(6) 0.0166(6) 0.0008(5)
    O5A 0.0469(11) 0.0186(8) 0.0383(9) 0.0048(7) 0.0293(9) 0.0016(7)
    O6A 0.0434(10) 0.0113(7) 0.0423(10) 0.0027(7) 0.0233(8) 0.0029(7)
    O7A 0.0287(7) 0.0238(8) 0.0286(8) 0.0038(6) 0.0097(6) 0.0132(6)
    O8A 0.0204(6) 0.0275(8) 0.0269(7) 0.0030(6) 0.0104(6) 0.0050(6)
    N2A 0.0209(7) 0.0109(7) 0.0129(6) 0.0001(5) 0.0040(5) 0.0013(5)
    N3A 0.0262(8) 0.0112(8) 0.0273(8) 0.0017(6) 0.0134(7) 0.0002(6)
    N4A 0.0150(6) 0.0165(8) 0.0172(7) -0.0035(5) 0.0030(5) 0.0021(5)
    C12A 0.0131(6) 0.0126(8) 0.0119(6) -0.0006(5) 0.0017(5) -0.0007(6)
    C13A 0.0160(7) 0.0082(7) 0.0126(6) 0.0006(5) 0.0021(5) 0.0008(5)
    C14A 0.0160(7) 0.0121(8) 0.0117(6) 0.0000(6) 0.0036(5) 0.0000(6)
    C15A 0.0174(7) 0.0098(8) 0.0169(7) 0.0007(6) 0.0047(6) -0.0012(6)
    C16A 0.0154(7) 0.0111(8) 0.0178(7) -0.0008(6) 0.0034(6) 0.0019(6)
    C17A 0.0135(6) 0.0128(8) 0.0136(6) -0.0008(6) 0.0028(5) 0.0019(6)
    O2B 0.0205(6) 0.0141(7) 0.0196(6) 0.0002(5) 0.0090(5) 0.0018(5)
    O3B 0.0157(5) 0.0243(8) 0.0185(6) -0.0011(5) 0.0065(5) -0.0018(5)
    O4B 0.0245(7) 0.0317(10) 0.0308(8) -0.0068(6) 0.0081(6) -0.0191(7)
    O5B 0.0408(9) 0.0094(7) 0.0430(10) -0.0026(6) 0.0213(8) -0.0013(6)
    O6B 0.0284(7) 0.0187(7) 0.0247(7) -0.0026(6) 0.0131(6) 0.0006(6)
    O7B 0.0472(10) 0.0157(7) 0.0261(7) -0.0023(7) 0.0250(7) -0.0028(6)
    O8B 0.0656(13) 0.0120(7) 0.0245(7) 0.0037(7) 0.0269(8) 0.0035(6)
    N2B 0.0133(6) 0.0169(8) 0.0133(6) 0.0024(5) 0.0014(5) -0.0020(6)
    N3B 0.0186(6) 0.0126(7) 0.0208(7) -0.0013(5) 0.0058(5) 0.0025(6)
    N4B 0.0240(7) 0.0115(7) 0.0122(6) -0.0007(5) 0.0050(5) 0.0003(5)
    C12B 0.0139(6) 0.0122(8) 0.0119(6) 0.0006(5) 0.0016(5) -0.0004(6)
    C13B 0.0121(6) 0.0128(7) 0.0123(6) 0.0015(5) 0.0025(5) -0.0007(6)
    C14B 0.0136(6) 0.0121(8) 0.0167(7) 0.0010(5) 0.0022(6) 0.0003(6)
    C15B 0.0144(6) 0.0106(8) 0.0157(7) -0.0005(5) 0.0032(5) 0.0015(6)
    C16B 0.0152(7) 0.0125(8) 0.0128(7) 0.0005(6) 0.0024(5) 0.0013(6)
    C17B 0.0165(7) 0.0097(7) 0.0130(7) 0.0010(6) 0.0035(5) -0.0004(5)
    S1 0.01909(19) 0.0257(3) 0.0210(2) -0.00352(17) 0.00883(16) 0.00180(18)
    O9 0.0174(6) 0.0231(8) 0.0303(7) -0.0003(5) 0.0083(5) 0.0068(6)
    C18 0.0301(12) 0.0316(15) 0.077(2) -0.0032(10) 0.0228(13) -0.0224(15)
    C19 0.0195(8) 0.0338(13) 0.0250(9) 0.0008(8) 0.0064(7) 0.0009(8)
_geom_special_details
;
 All s.u.'s (except the s.u. in the dihedral angle between two l.s. planes)
 are estimated using the full covariance matrix.  The cell s.u.'s are taken
 into account individually in the estimation of s.u.'s in distances, angles
 and torsion angles; correlations between s.u.'s in cell parameters are only
 used when they are defined by crystal symmetry.  An approximate (isotropic)
 treatment of cell s.u.'s is used for estimating s.u.'s involving l.s. planes.
;
loop_
    _geom_bond_atom_site_label_1
    _geom_bond_atom_site_label_2
    _geom_bond_site_symmetry_2
    _geom_bond_distance
    _geom_bond_publ_flag
    Cl1A C3A . 1.7402(18) ?
    O1A C7A . 1.436(2) ?
    O1A H1A . 0.8200 ?
    N1A C10A . 1.495(2) ?
    N1A C9A . 1.507(2) ?
    N1A H1AB . 0.9000 ?
    N1A H1AC . 0.9000 ?
    C1A C6A . 1.396(2) ?
    C1A C2A . 1.404(3) ?
    C1A H1AA . 0.9300 ?
    C2A C3A . 1.383(3) ?
    C2A H2AA . 0.9300 ?
    C3A C4A . 1.390(3) ?
    C4A C5A . 1.382(3) ?
    C4A H4AA . 0.9300 ?
    C5A C6A . 1.400(2) ?
    C5A H5AA . 0.9300 ?
    C6A C7A . 1.528(2) ?
    C7A C8A . 1.534(2) ?
    C7A C11A . 1.535(2) ?
    C8A C9A . 1.520(3) ?
    C8A H8AA . 0.9700 ?
    C8A H8AB . 0.9700 ?
    C9A H9AA . 0.9700 ?
    C9A H9AB . 0.9700 ?
    C10A C11A . 1.523(3) ?
    C10A H10A . 0.9700 ?
    C10A H10B . 0.9700 ?
    C11A H11A . 0.9700 ?
    C11A H11B . 0.9700 ?
    Cl1B C3B . 1.7405(19) ?
    O1B C7B . 1.428(2) ?
    O1B H1B . 0.8200 ?
    N1B C9B . 1.492(3) ?
    N1B C10B . 1.493(2) ?
    N1B H1BB . 0.9000 ?
    N1B H1BC . 0.9000 ?
    C1B C6B . 1.390(2) ?
    C1B C2B . 1.393(3) ?
    C1B H1BA . 0.9300 ?
    C2B C3B . 1.377(3) ?
    C2B H2BA . 0.9300 ?
    C3B C4B . 1.396(3) ?
    C4B C5B . 1.388(3) ?
    C4B H4BA . 0.9300 ?
    C5B C6B . 1.400(3) ?
    C5B H5BA . 0.9300 ?
    C6B C7B . 1.526(2) ?
    C7B C8B . 1.536(2) ?
    C7B C11B . 1.538(2) ?
    C8B C9B . 1.529(3) ?
    C8B H8BA . 0.9700 ?
    C8B H8BB . 0.9700 ?
    C9B H9BA . 0.9700 ?
    C9B H9BB . 0.9700 ?
    C10B C11B . 1.520(3) ?
    C10B H10C . 0.9700 ?
    C10B H10D . 0.9700 ?
    C11B H11C . 0.9700 ?
    C11B H11D . 0.9700 ?
    O2A C12A . 1.246(2) ?
    O3A N2A . 1.239(2) ?
    O4A N2A . 1.227(2) ?
    O5A N3A . 1.241(2) ?
    O6A N3A . 1.236(2) ?
    O7A N4A . 1.243(2) ?
    O8A N4A . 1.226(2) ?
    N2A C13A . 1.443(3) ?
    N3A C15A . 1.443(3) ?
    N4A C17A . 1.463(2) ?
    C12A C13A . 1.454(2) ?
    C12A C17A . 1.459(3) ?
    C13A C14A . 1.383(3) ?
    C14A C15A . 1.383(3) ?
    C14A H14A . 0.9300 ?
    C15A C16A . 1.391(3) ?
    C16A C17A . 1.374(3) ?
    C16A H16A . 0.9300 ?
    O2B C12B . 1.249(2) ?
    O3B N2B . 1.232(2) ?
    O4B N2B . 1.228(2) ?
    O5B N3B . 1.236(2) ?
    O6B N3B . 1.238(2) ?
    O7B N4B . 1.227(2) ?
    O8B N4B . 1.229(2) ?
    N2B C13B . 1.457(2) ?
    N3B C15B . 1.447(2) ?
    N4B C17B . 1.441(3) ?
    C12B C13B . 1.450(3) ?
    C12B C17B . 1.454(2) ?
    C13B C14B . 1.375(3) ?
    C14B C15B . 1.395(3) ?
    C14B H14B . 0.9300 ?
    C15B C16B . 1.379(3) ?
    C16B C17B . 1.391(3) ?
    C16B H16B . 0.9300 ?
    S1 O9 . 1.5076(16) ?
    S1 C19 . 1.780(2) ?
    S1 C18 . 1.789(3) ?
    C18 H18A . 0.9600 ?
    C18 H18B . 0.9600 ?
    C18 H18C . 0.9600 ?
    C19 H19A . 0.9600 ?
    C19 H19B . 0.9600 ?
    C19 H19C . 0.9600 ?
loop_
    _geom_angle_atom_site_label_1
    _geom_angle_atom_site_label_2
    _geom_angle_atom_site_label_3
    _geom_angle_site_symmetry_1
    _geom_angle_site_symmetry_3
    _geom_angle
    _geom_angle_publ_flag
    C7A O1A H1A . . 109.5 ?
    C10A N1A C9A . . 112.02(14) ?
    C10A N1A H1AB . . 109.2 ?
    C9A N1A H1AB . . 109.2 ?
    C10A N1A H1AC . . 109.2 ?
    C9A N1A H1AC . . 109.2 ?
    H1AB N1A H1AC . . 107.9 ?
    C6A C1A C2A . . 121.15(17) ?
    C6A C1A H1AA . . 119.4 ?
    C2A C1A H1AA . . 119.4 ?
    C3A C2A C1A . . 118.65(17) ?
    C3A C2A H2AA . . 120.7 ?
    C1A C2A H2AA . . 120.7 ?
    C2A C3A C4A . . 121.56(17) ?
    C2A C3A Cl1A . . 119.02(14) ?
    C4A C3A Cl1A . . 119.41(14) ?
    C5A C4A C3A . . 118.80(17) ?
    C5A C4A H4AA . . 120.6 ?
    C3A C4A H4AA . . 120.6 ?
    C4A C5A C6A . . 121.80(17) ?
    C4A C5A H5AA . . 119.1 ?
    C6A C5A H5AA . . 119.1 ?
    C1A C6A C5A . . 117.99(16) ?
    C1A C6A C7A . . 123.39(16) ?
    C5A C6A C7A . . 118.56(16) ?
    O1A C7A C6A . . 108.89(13) ?
    O1A C7A C8A . . 110.52(14) ?
    C6A C7A C8A . . 110.63(14) ?
    O1A C7A C11A . . 105.28(14) ?
    C6A C7A C11A . . 112.23(14) ?
    C8A C7A C11A . . 109.16(14) ?
    C9A C8A C7A . . 112.54(15) ?
    C9A C8A H8AA . . 109.1 ?
    C7A C8A H8AA . . 109.1 ?
    C9A C8A H8AB . . 109.1 ?
    C7A C8A H8AB . . 109.1 ?
    H8AA C8A H8AB . . 107.8 ?
    N1A C9A C8A . . 110.14(15) ?
    N1A C9A H9AA . . 109.6 ?
    C8A C9A H9AA . . 109.6 ?
    N1A C9A H9AB . . 109.6 ?
    C8A C9A H9AB . . 109.6 ?
    H9AA C9A H9AB . . 108.1 ?
    N1A C10A C11A . . 109.57(16) ?
    N1A C10A H10A . . 109.8 ?
    C11A C10A H10A . . 109.8 ?
    N1A C10A H10B . . 109.8 ?
    C11A C10A H10B . . 109.8 ?
    H10A C10A H10B . . 108.2 ?
    C10A C11A C7A . . 110.63(15) ?
    C10A C11A H11A . . 109.5 ?
    C7A C11A H11A . . 109.5 ?
    C10A C11A H11B . . 109.5 ?
    C7A C11A H11B . . 109.5 ?
    H11A C11A H11B . . 108.1 ?
    C7B O1B H1B . . 109.5 ?
    C9B N1B C10B . . 112.08(14) ?
    C9B N1B H1BB . . 109.2 ?
    C10B N1B H1BB . . 109.2 ?
    C9B N1B H1BC . . 109.2 ?
    C10B N1B H1BC . . 109.2 ?
    H1BB N1B H1BC . . 107.9 ?
    C6B C1B C2B . . 121.22(18) ?
    C6B C1B H1BA . . 119.4 ?
    C2B C1B H1BA . . 119.4 ?
    C3B C2B C1B . . 119.16(17) ?
    C3B C2B H2BA . . 120.4 ?
    C1B C2B H2BA . . 120.4 ?
    C2B C3B C4B . . 121.36(17) ?
    C2B C3B Cl1B . . 118.64(14) ?
    C4B C3B Cl1B . . 119.99(15) ?
    C5B C4B C3B . . 118.51(18) ?
    C5B C4B H4BA . . 120.7 ?
    C3B C4B H4BA . . 120.7 ?
    C4B C5B C6B . . 121.41(16) ?
    C4B C5B H5BA . . 119.3 ?
    C6B C5B H5BA . . 119.3 ?
    C1B C6B C5B . . 118.31(17) ?
    C1B C6B C7B . . 120.55(16) ?
    C5B C6B C7B . . 121.12(15) ?
    O1B C7B C6B . . 110.62(14) ?
    O1B C7B C8B . . 105.39(14) ?
    C6B C7B C8B . . 110.72(14) ?
    O1B C7B C11B . . 109.05(14) ?
    C6B C7B C11B . . 111.22(14) ?
    C8B C7B C11B . . 109.66(14) ?
    C9B C8B C7B . . 111.24(15) ?
    C9B C8B H8BA . . 109.4 ?
    C7B C8B H8BA . . 109.4 ?
    C9B C8B H8BB . . 109.4 ?
    C7B C8B H8BB . . 109.4 ?
    H8BA C8B H8BB . . 108.0 ?
    N1B C9B C8B . . 109.85(15) ?
    N1B C9B H9BA . . 109.7 ?
    C8B C9B H9BA . . 109.7 ?
    N1B C9B H9BB . . 109.7 ?
    C8B C9B H9BB . . 109.7 ?
    H9BA C9B H9BB . . 108.2 ?
    N1B C10B C11B . . 109.90(15) ?
    N1B C10B H10C . . 109.7 ?
    C11B C10B H10C . . 109.7 ?
    N1B C10B H10D . . 109.7 ?
    C11B C10B H10D . . 109.7 ?
    H10C C10B H10D . . 108.2 ?
    C10B C11B C7B . . 110.79(15) ?
    C10B C11B H11C . . 109.5 ?
    C7B C11B H11C . . 109.5 ?
    C10B C11B H11D . . 109.5 ?
    C7B C11B H11D . . 109.5 ?
    H11C C11B H11D . . 108.1 ?
    O4A N2A O3A . . 121.54(17) ?
    O4A N2A C13A . . 118.85(16) ?
    O3A N2A C13A . . 119.60(15) ?
    O6A N3A O5A . . 123.05(19) ?
    O6A N3A C15A . . 118.24(17) ?
    O5A N3A C15A . . 118.66(18) ?
    O8A N4A O7A . . 123.30(17) ?
    O8A N4A C17A . . 119.63(17) ?
    O7A N4A C17A . . 117.07(17) ?
    O2A C12A C13A . . 125.20(17) ?
    O2A C12A C17A . . 122.95(16) ?
    C13A C12A C17A . . 111.85(15) ?
    C14A C13A N2A . . 115.26(15) ?
    C14A C13A C12A . . 124.41(17) ?
    N2A C13A C12A . . 120.24(16) ?
    C13A C14A C15A . . 118.76(16) ?
    C13A C14A H14A . . 120.6 ?
    C15A C14A H14A . . 120.6 ?
    C14A C15A C16A . . 121.66(17) ?
    C14A C15A N3A . . 118.66(16) ?
    C16A C15A N3A . . 119.52(17) ?
    C17A C16A C15A . . 119.20(17) ?
    C17A C16A H16A . . 120.4 ?
    C15A C16A H16A . . 120.4 ?
    C16A C17A C12A . . 124.09(16) ?
    C16A C17A N4A . . 116.64(17) ?
    C12A C17A N4A . . 119.17(16) ?
    O4B N2B O3B . . 123.28(17) ?
    O4B N2B C13B . . 117.86(16) ?
    O3B N2B C13B . . 118.85(16) ?
    O5B N3B O6B . . 123.47(18) ?
    O5B N3B C15B . . 117.93(17) ?
    O6B N3B C15B . . 118.58(17) ?
    O7B N4B O8B . . 121.23(18) ?
    O7B N4B C17B . . 118.65(16) ?
    O8B N4B C17B . . 120.11(15) ?
    O2B C12B C13B . . 122.76(16) ?
    O2B C12B C17B . . 125.56(17) ?
    C13B C12B C17B . . 111.68(15) ?
    C14B C13B C12B . . 124.71(16) ?
    C14B C13B N2B . . 116.66(17) ?
    C12B C13B N2B . . 118.45(16) ?
    C13B C14B C15B . . 118.81(17) ?
    C13B C14B H14B . . 120.6 ?
    C15B C14B H14B . . 120.6 ?
    C16B C15B C14B . . 121.65(17) ?
    C16B C15B N3B . . 118.75(16) ?
    C14B C15B N3B . . 119.41(17) ?
    C15B C16B C17B . . 118.73(16) ?
    C15B C16B H16B . . 120.6 ?
    C17B C16B H16B . . 120.6 ?
    C16B C17B N4B . . 115.28(15) ?
    C16B C17B C12B . . 124.34(17) ?
    N4B C17B C12B . . 120.27(16) ?
    O9 S1 C19 . . 107.14(10) ?
    O9 S1 C18 . . 106.33(12) ?
    C19 S1 C18 . . 97.27(15) ?
    S1 C18 H18A . . 109.5 ?
    S1 C18 H18B . . 109.5 ?
    H18A C18 H18B . . 109.5 ?
    S1 C18 H18C . . 109.5 ?
    H18A C18 H18C . . 109.5 ?
    H18B C18 H18C . . 109.5 ?
    S1 C19 H19A . . 109.5 ?
    S1 C19 H19B . . 109.5 ?
    H19A C19 H19B . . 109.5 ?
    S1 C19 H19C . . 109.5 ?
    H19A C19 H19C . . 109.5 ?
    H19B C19 H19C . . 109.5 ?
loop_
    _geom_torsion_atom_site_label_1
    _geom_torsion_atom_site_label_2
    _geom_torsion_atom_site_label_3
    _geom_torsion_atom_site_label_4
    _geom_torsion_site_symmetry_1
    _geom_torsion_site_symmetry_2
    _geom_torsion_site_symmetry_3
    _geom_torsion_site_symmetry_4
    _geom_torsion
    _geom_torsion_publ_flag
    C6A C1A C2A C3A . . . . -0.1(3) ?
    C1A C2A C3A C4A . . . . -1.7(3) ?
    C1A C2A C3A Cl1A . . . . 177.09(15) ?
    C2A C3A C4A C5A . . . . 1.7(3) ?
    Cl1A C3A C4A C5A . . . . -177.14(16) ?
    C3A C4A C5A C6A . . . . 0.3(3) ?
    C2A C1A C6A C5A . . . . 2.0(3) ?
    C2A C1A C6A C7A . . . . -175.00(18) ?
    C4A C5A C6A C1A . . . . -2.1(3) ?
    C4A C5A C6A C7A . . . . 175.07(18) ?
    C1A C6A C7A O1A . . . . 118.45(19) ?
    C5A C6A C7A O1A . . . . -58.5(2) ?
    C1A C6A C7A C8A . . . . -119.90(19) ?
    C5A C6A C7A C8A . . . . 63.1(2) ?
    C1A C6A C7A C11A . . . . 2.3(2) ?
    C5A C6A C7A C11A . . . . -174.66(16) ?
    O1A C7A C8A C9A . . . . -60.77(19) ?
    C6A C7A C8A C9A . . . . 178.54(15) ?
    C11A C7A C8A C9A . . . . 54.6(2) ?
    C10A N1A C9A C8A . . . . 56.6(2) ?
    C7A C8A C9A N1A . . . . -54.3(2) ?
    C9A N1A C10A C11A . . . . -59.5(2) ?
    N1A C10A C11A C7A . . . . 59.51(19) ?
    O1A C7A C11A C10A . . . . 61.98(18) ?
    C6A C7A C11A C10A . . . . -179.71(15) ?
    C8A C7A C11A C10A . . . . -56.7(2) ?
    C6B C1B C2B C3B . . . . -0.2(3) ?
    C1B C2B C3B C4B . . . . 0.8(3) ?
    C1B C2B C3B Cl1B . . . . -178.29(15) ?
    C2B C3B C4B C5B . . . . -0.2(3) ?
    Cl1B C3B C4B C5B . . . . 178.96(14) ?
    C3B C4B C5B C6B . . . . -1.2(3) ?
    C2B C1B C6B C5B . . . . -1.1(3) ?
    C2B C1B C6B C7B . . . . 177.12(17) ?
    C4B C5B C6B C1B . . . . 1.8(3) ?
    C4B C5B C6B C7B . . . . -176.40(16) ?
    C1B C6B C7B O1B . . . . 5.6(2) ?
    C5B C6B C7B O1B . . . . -176.22(15) ?
    C1B C6B C7B C8B . . . . -110.87(19) ?
    C5B C6B C7B C8B . . . . 67.3(2) ?
    C1B C6B C7B C11B . . . . 126.93(18) ?
    C5B C6B C7B C11B . . . . -54.9(2) ?
    O1B C7B C8B C9B . . . . 62.18(18) ?
    C6B C7B C8B C9B . . . . -178.17(15) ?
    C11B C7B C8B C9B . . . . -55.1(2) ?
    C10B N1B C9B C8B . . . . -58.6(2) ?
    C7B C8B C9B N1B . . . . 56.3(2) ?
    C9B N1B C10B C11B . . . . 59.6(2) ?
    N1B C10B C11B C7B . . . . -57.6(2) ?
    O1B C7B C11B C10B . . . . -59.23(19) ?
    C6B C7B C11B C10B . . . . 178.51(14) ?
    C8B C7B C11B C10B . . . . 55.7(2) ?
    O4A N2A C13A C14A . . . . 19.3(2) ?
    O3A N2A C13A C14A . . . . -159.87(18) ?
    O4A N2A C13A C12A . . . . -163.82(17) ?
    O3A N2A C13A C12A . . . . 17.0(3) ?
    O2A C12A C13A C14A . . . . -178.98(18) ?
    C17A C12A C13A C14A . . . . 1.6(2) ?
    O2A C12A C13A N2A . . . . 4.4(3) ?
    C17A C12A C13A N2A . . . . -175.00(15) ?
    N2A C13A C14A C15A . . . . 174.83(16) ?
    C12A C13A C14A C15A . . . . -1.9(3) ?
    C13A C14A C15A C16A . . . . 0.6(3) ?
    C13A C14A C15A N3A . . . . -174.74(17) ?
    O6A N3A C15A C14A . . . . 172.6(2) ?
    O5A N3A C15A C14A . . . . -4.8(3) ?
    O6A N3A C15A C16A . . . . -2.9(3) ?
    O5A N3A C15A C16A . . . . 179.7(2) ?
    C14A C15A C16A C17A . . . . 0.9(3) ?
    N3A C15A C16A C17A . . . . 176.16(17) ?
    C15A C16A C17A C12A . . . . -1.1(3) ?
    C15A C16A C17A N4A . . . . -177.49(16) ?
    O2A C12A C17A C16A . . . . -179.49(18) ?
    C13A C12A C17A C16A . . . . 0.0(2) ?
    O2A C12A C17A N4A . . . . -3.2(3) ?
    C13A C12A C17A N4A . . . . 176.24(15) ?
    O8A N4A C17A C16A . . . . -151.85(18) ?
    O7A N4A C17A C16A . . . . 28.1(2) ?
    O8A N4A C17A C12A . . . . 31.6(2) ?
    O7A N4A C17A C12A . . . . -148.48(18) ?
    O2B C12B C13B C14B . . . . 177.23(18) ?
    C17B C12B C13B C14B . . . . -3.2(2) ?
    O2B C12B C13B N2B . . . . 2.3(3) ?
    C17B C12B C13B N2B . . . . -178.07(14) ?
    O4B N2B C13B C14B . . . . -33.8(2) ?
    O3B N2B C13B C14B . . . . 145.35(18) ?
    O4B N2B C13B C12B . . . . 141.56(19) ?
    O3B N2B C13B C12B . . . . -39.3(2) ?
    C12B C13B C14B C15B . . . . 3.2(3) ?
    N2B C13B C14B C15B . . . . 178.19(15) ?
    C13B C14B C15B C16B . . . . -1.1(3) ?
    C13B C14B C15B N3B . . . . -175.95(16) ?
    O5B N3B C15B C16B . . . . -179.11(19) ?
    O6B N3B C15B C16B . . . . -0.8(3) ?
    O5B N3B C15B C14B . . . . -4.1(3) ?
    O6B N3B C15B C14B . . . . 174.24(18) ?
    C14B C15B C16B C17B . . . . -0.7(3) ?
    N3B C15B C16B C17B . . . . 174.20(16) ?
    C15B C16B C17B N4B . . . . -175.51(16) ?
    C15B C16B C17B C12B . . . . 0.5(3) ?
    O7B N4B C17B C16B . . . . -20.3(3) ?
    O8B N4B C17B C16B . . . . 159.0(2) ?
    O7B N4B C17B C12B . . . . 163.47(18) ?
    O8B N4B C17B C12B . . . . -17.2(3) ?
    O2B C12B C17B C16B . . . . -179.16(18) ?
    C13B C12B C17B C16B . . . . 1.2(2) ?
    O2B C12B C17B N4B . . . . -3.3(3) ?
    C13B C12B C17B N4B . . . . 177.10(16) ?
loop_
    _geom_hbond_atom_site_label_D
    _geom_hbond_atom_site_label_H
    _geom_hbond_atom_site_label_A
    _geom_hbond_site_symmetry_A
    _geom_hbond_distance_DH
    _geom_hbond_distance_HA
    _geom_hbond_distance_DA
    _geom_hbond_angle_DHA
    _geom_hbond_publ_flag
    N1A H1AB O7B 2_655 0.90 2.44 3.030(2) 123 yes
    N1A H1AB O8B 2_655 0.90 2.15 3.048(2) 176 yes
    O1A H1A O1B 2_656 0.82 2.14 2.8642(19) 148 yes
    O1B H1B O9 1_455 0.82 1.83 2.629(2) 165 yes
    N1A H1AC O2A . 0.90 1.83 2.704(2) 162 yes
    N1A H1AC O3A . 0.90 2.30 2.846(2) 119 yes
    N1B H1BB O3A 2_645 0.90 2.15 3.044(2) 171 yes
    N1B H1BB O4A 2_645 0.90 2.52 3.101(2) 123 yes
    N1B H1BC O2B . 0.90 1.84 2.714(2) 162 yes
    C4A H4AA O4A 1_556 0.93 2.51 3.311(2) 145 yes
    C5A H5AA O1B 2_656 0.93 2.52 3.313(2) 143 yes
    C8A H8AA O9 2_756 0.97 2.58 3.479(2) 155 yes
    C9A H9AB O4B 1_655 0.97 2.59 3.469(3) 151 yes
    C11A H11A O2A . 0.97 2.55 3.261(2) 130 yes
    C11A H11B O4B . 0.97 2.59 3.258(3) 126 yes
    C2B H2BA O7B 1_556 0.93 2.60 3.361(3) 140 yes
    C14B H14B O6A 2_655 0.93 2.45 3.335(3) 160 yes
    C5B H5BA O3B . 0.93 2.54 3.424(2) 160 yes
    C16A H16A O5B 2_645 0.93 2.51 3.418(3) 166 yes
