# Supplementary material for: Bis[4-(4-chloro­phen­yl)-4-hydroxy­piperidinium] dipicrate dimethyl sulfoxide solvate
Source: Acta Crystallogr Sect E Struct Rep Online. 2010 Apr 30;66(Pt 5):o1212–3. doi: 10.1107/S1600536810015187 (PMC2979285; doi:10.1107/S1600536810015187)
Supplement: Supplementary file 2 [file e-66-o1212-Isup2.hkl]

#
# h,k,l, Fc-squared, Fo-squared, sigma(Fo-squared) and status flag
#
data_I
_shelx_title ' yhs105m in P2(1)  (100K)'
_shelx_refln_list_code          4
_shelx_F_calc_maximum      251.62
_exptl_crystal_F_000       996.00
_reflns_d_resolution_high  0.6356
 
loop_
 _symmetry_equiv_pos_as_xyz
 'x, y, z'
 '-x, y+1/2, -z'
 
_cell_length_a     8.9207
_cell_length_b    18.1230
_cell_length_c    12.9886
_cell_angle_alpha  90.000
_cell_angle_beta   98.430
_cell_angle_gamma  90.000
 
_shelx_F_squared_multiplier     1.000
 
loop_
 _refln_index_h
 _refln_index_k
 _refln_index_l
 _refln_F_squared_calc
 _refln_F_squared_meas
 _refln_F_squared_sigma
 _refln_observed_status
   6 -25   0      181.92      143.46     20.31 o
   5 -24   0      310.42      351.04     26.48 o
   6 -24   0        4.84        4.32     10.04 o
   7 -24   0      210.52      200.40     22.93 o
   5 -23   0       31.88       42.31     12.51 o
   6 -23   0       49.42       50.84     13.42 o
   7 -23   0       30.72       43.10     12.17 o
   8 -23   0       47.16       40.18     12.46 o
   4 -22   0      263.05      234.59     22.25 o
   5 -22   0       96.56       97.71     15.32 o
   6 -22   0       33.68       25.01     11.13 o
   7 -22   0      235.38      244.63     23.63 o
   8 -22   0        3.95       19.65     10.66 o
   3 -21   0      137.39      164.45     18.06 o
   4 -21   0      446.59      488.07     28.60 o
   5 -21   0       53.21       62.72     12.95 o
   6 -21   0       18.71       40.75     11.75 o
   7 -21   0      220.29      252.47     23.14 o
   8 -21   0       41.10       53.86     12.94 o
   9 -21   0      182.56      213.59     21.73 o
   3 -20   0       16.34       28.94      9.39 o
   4 -20   0      151.98      172.87     18.27 o
   5 -20   0      767.37      737.00     35.94 o
   6 -20   0      124.85      122.61     16.43 o
   7 -20   0      426.39      432.45     26.91 o
   8 -20   0      116.61       99.14     15.36 o
   9 -20   0       26.05       12.29      9.43 o
   2 -19   0      635.31      653.18     31.12 o
   3 -19   0      229.15      245.38     18.79 o
   4 -19   0        7.30       14.45      7.92 o
   5 -19   0      943.01      909.91     40.16 o
   6 -19   0       77.07       94.50     14.06 o
   7 -19   0      152.29      127.23     16.01 o
   8 -19   0      315.49      375.63     24.19 o
   9 -19   0      154.83      178.41     18.88 o
  10 -19   0       22.68       22.07     10.21 o
   2 -18   0      180.80      180.90     16.87 o
   3 -18   0      183.44      174.21     16.90 o
   4 -18   0      301.85      314.07     20.26 o
   5 -18   0      476.43      495.23     26.44 o
   6 -18   0      214.70      202.97     19.04 o
   7 -18   0      303.58      318.06     21.30 o
   8 -18   0      382.32      393.02     24.11 o
   9 -18   0       45.17       51.12     11.52 o
  10 -18   0       47.99       48.92     11.18 o
   1 -17   0      663.81      632.64     29.61 o
   2 -17   0      815.11      776.00     32.85 o
   3 -17   0      776.21      782.34     33.59 o
   4 -17   0       41.35       32.65      8.53 o
   5 -17   0      207.71      224.11     18.69 o
   6 -17   0       15.50       14.03      7.96 o
   7 -17   0       23.41       23.50      8.75 o
   8 -17   0       14.21        7.94      8.19 o
   9 -17   0      129.33      143.96     15.92 o
  10 -17   0      256.45      261.31     19.59 o
  11 -17   0       28.94       74.66     12.70 o
   1 -16   0      696.16      703.80     30.68 o
   2 -16   0     1675.43     1703.26     60.47 o
   3 -16   0      340.55      325.82     19.19 o
   4 -16   0      356.69      345.78     20.67 o
   5 -16   0      761.98      730.95     32.88 o
   6 -16   0      152.20      137.52     14.64 o
   7 -16   0       97.61       84.51     12.06 o
   8 -16   0      130.55      134.24     14.62 o
   9 -16   0      421.24      445.64     24.65 o
  10 -16   0      150.90      153.40     15.84 o
  11 -16   0      111.06      119.59     14.76 o
   1 -15   0      229.85      248.87     15.79 o
   2 -15   0      819.99      769.49     32.30 o
   3 -15   0     1135.35     1240.03     45.09 o
   4 -15   0      920.28      925.58     36.59 o
   5 -15   0      419.80      417.09     21.70 o
   6 -15   0      296.45      302.71     19.18 o
   7 -15   0      507.95      510.80     25.79 o
   8 -15   0       11.56        2.75      6.55 o
   9 -15   0      283.70      281.22     18.95 o
  10 -15   0       21.15       30.62      8.90 o
  11 -15   0      267.63      273.67     19.05 o
   0 -14   0     1865.80     2001.60     65.13 o
   1 -14   0     1626.60     1698.63     56.84 o
   2 -14   0     1126.54     1143.71     41.55 o
   3 -14   0      818.01      773.24     31.51 o
   4 -14   0      794.09      834.86     32.92 o
   5 -14   0      124.27      153.10     13.76 o
   6 -14   0     1036.13     1048.57     39.40 o
   7 -14   0      759.72      786.92     32.17 o
   8 -14   0       56.39       40.55      8.90 o
   9 -14   0      174.90      136.05     13.96 o
  10 -14   0        2.88        7.09      7.12 o
  11 -14   0      113.43      115.67     13.41 o
  12 -14   0        3.52        0.09      6.81 o
   1 -13   0     1105.17     1147.62     41.29 o
   2 -13   0     1225.19     1278.02     44.30 o
   3 -13   0      848.62      836.53     32.24 o
   4 -13   0     1307.03     1350.57     32.23 o
   5 -13   0      150.41      135.09     12.51 o
   6 -13   0      233.68      234.00     14.98 o
   7 -13   0      299.72      300.41     16.72 o
   9 -13   0      359.05      349.43     19.98 o
  10 -13   0      202.38      214.83     15.53 o
  11 -13   0       12.93       16.41      7.88 o
  12 -13   0       49.08       49.53      9.63 o
   0 -12   0      357.21      365.06     17.55 o
   1 -12   0      346.25      372.62     18.07 o
   2 -12   0      486.44      495.17     21.23 o
   3 -12   0        1.94       -0.99      4.22 o
   4 -12   0      266.83      232.57      9.97 o
   5 -12   0       26.00       22.16      6.12 o
   6 -12   0      707.12      733.60     28.78 o
   7 -12   0      293.91      254.38     15.25 o
   8 -12   0       85.31       97.32     10.66 o
   9 -12   0      713.81      704.39     29.05 o
  10 -12   0      406.82      412.32     20.96 o
  11 -12   0      176.22      177.74     13.72 o
  12 -12   0       55.61       66.24     10.08 o
   1 -11   0      232.93      232.47     13.42 o
   2 -11   0       34.25       38.81      6.60 o
   3 -11   0     1021.74      978.66     24.03 o
   4 -11   0      667.32      757.83     19.43 o
   5 -11   0      246.68      218.57     13.28 o
   6 -11   0      472.15      507.36     21.87 o
   7 -11   0     1068.34     1041.93     37.47 o
   8 -11   0      876.42      870.57     32.19 o
   9 -11   0      208.21      159.27     12.56 o
  10 -11   0       77.51       72.90      9.47 o
  11 -11   0       69.10       83.84     10.50 o
  12 -11   0        9.04        1.64      6.22 o
   0 -10   0     1396.54     1356.00     43.59 o
   1 -10   0     1108.45     1156.71     38.42 o
   2 -10   0     1173.88     1219.89     39.85 o
   3 -10   0       75.70       83.28      5.67 o
   4 -10   0     1081.98     1099.02     25.90 o
   5 -10   0       27.79       15.47      3.87 o
   6 -10   0      121.97      109.88      9.74 o
   7 -10   0       60.18       61.33      7.90 o
   8 -10   0      254.87      248.41     14.16 o
   9 -10   0      294.73      301.91     16.02 o
  10 -10   0      324.95      306.88     16.48 o
  11 -10   0      122.54      126.48     11.20 o
  12 -10   0       11.72       22.32      6.91 o
  13 -10   0       43.71       57.45      8.78 o
   1  -9   0     1840.86     2169.76     64.61 o
   2  -9   0      479.56      523.72     13.93 o
   3  -9   0       12.45       32.59      5.39 o
   6  -9   0      116.44      122.02      8.16 o
   7  -9   0       15.11       12.00      4.11 o
   8  -9   0      322.49      350.98     20.83 o
   9  -9   0      434.70      441.32     18.80 o
  10  -9   0       73.96       55.91      7.79 o
  11  -9   0       27.66       28.18      6.31 o
  12  -9   0        0.59        9.29      5.72 o
  13  -9   0       20.69       26.49      6.69 o
   1  -8   0      105.06      132.56      8.28 o
   2  -8   0     1182.86     1189.06     37.68 o
   3  -8   0      186.83      229.15     11.35 o
   4  -8   0        1.41        0.62      2.79 o
   6  -8   0      715.31      750.04     31.30 o
   7  -8   0      239.93      282.63     11.20 o
   8  -8   0      107.66      111.93      7.78 o
   9  -8   0      217.87      232.19     10.99 o
  10  -8   0       24.34       29.00      5.83 o
  11  -8   0      488.24      532.40     21.47 o
  12  -8   0       61.67       58.15      7.67 o
  13  -8   0        5.54       11.00      5.44 o
   2  -7   0     6500.94     7133.38    200.81 o
   3  -7   0     1607.89     1931.62     43.84 o
   4  -7   0     1099.34     1198.04     36.19 o
   5  -7   0     1314.48     1485.95     35.30 o
   6  -7   0      271.91      293.68     10.66 o
   7  -7   0     1723.03     1749.79     46.05 o
   8  -7   0       60.89       46.40      5.14 o
   9  -7   0       39.63       34.37      5.97 o
  10  -7   0        7.23        7.59      3.96 o
  11  -7   0      131.40      123.64      9.24 o
  12  -7   0       64.00       72.24      7.49 o
  13  -7   0        9.44       14.63      5.17 o
   2  -6   0      702.30      637.17     16.39 o
   4  -6   0     1302.30     1462.16     33.42 o
   5  -6   0      486.93      573.86     15.44 o
   6  -6   0      685.19      757.50     19.48 o
   7  -6   0      719.78      760.25     22.17 o
   8  -6   0       10.94       12.01      3.37 o
   9  -6   0       50.13       73.25      5.71 o
  10  -6   0       89.34      111.99      7.11 o
  11  -6   0      139.46      124.36      8.60 o
  12  -6   0       37.12       37.65      5.66 o
  13  -6   0       47.71       61.00      6.60 o
   2  -5   0     1646.08     1778.15     58.59 o
   4  -5   0     1391.21     1349.81     30.57 o
   5  -5   0      482.61      418.41     11.83 o
   6  -5   0      417.36      434.88      9.43 o
   7  -5   0       70.21       57.60      4.74 o
   8  -5   0     1057.76     1033.44     35.96 o
   9  -5   0      316.33      337.88     14.03 o
  10  -5   0      707.11      784.51     78.56 o
  11  -5   0      387.50      368.47     12.91 o
   4  -4   0      173.31      178.04      8.01 o
   5  -4   0      686.23      704.12     18.58 o
   6  -4   0       38.86       65.97     10.00 o
   7  -4   0      284.81      297.68     19.46 o
   8  -4   0       28.56       35.05      9.57 o
   9  -4   0       47.26       47.07     10.74 o
  10  -4   0      545.61      550.71     32.85 o
  11  -4   0      136.84      125.53     18.43 o
   1  -3   0      233.67      289.28     12.00 o
   4  -3   0      745.98      849.20     32.97 o
   5  -3   0       53.21       42.35      7.30 o
   6  -3   0      772.98      758.09     33.13 o
   7  -3   0     1314.57     1297.71     51.86 o
   8  -3   0      580.10      584.28     30.43 o
   9  -3   0      232.10      225.67     19.26 o
  10  -3   0      191.32      180.42     19.51 o
  11  -3   0      125.17      117.70     17.50 o
   2  -2   0     3957.24     4301.59    132.63 o
   3  -2   0     1624.66     1463.64     51.48 o
   4  -2   0      106.20      120.83      9.18 o
   5  -2   0     1682.00     1783.59     62.65 o
   6  -2   0        0.40       11.07      5.87 o
   7  -2   0     2303.69     2331.78     83.68 o
   8  -2   0     2178.89     2173.45     80.46 o
   9  -2   0      306.06      317.72     21.98 o
  10  -2   0      147.45      151.65     17.93 o
  11  -2   0      142.30      167.88     20.03 o
   1  -1   0     2213.43     1224.31     39.12 o
   2  -1   0    11771.47    13494.23    411.27 o
   3  -1   0     4473.78     4930.74    152.23 o
   5  -1   0     1899.80     1957.19     67.60 o
   6  -1   0     2179.23     2401.23     82.31 o
   7  -1   0     1438.18     1445.37     55.18 o
   8  -1   0      712.79      730.55     33.86 o
   9  -1   0       39.38       71.10     11.60 o
  10  -1   0      366.70      389.67     26.17 o
   1   0   0       97.10      140.92      5.84 o
   2   0   0     1499.45     1649.89     52.79 o
   3   0   0     1441.37     1687.41     55.35 o
   5   0   0     4936.01     5379.05    170.15 o
   6   0   0      352.14      345.89     18.80 o
   7   0   0        1.74        1.64      5.35 o
   8   0   0     1083.24     1087.91     44.48 o
   9   0   0        4.15        2.87      6.59 o
  10   0   0      221.42      269.93     20.82 o
   3   1   0     4474.92     4811.73    151.15 o
   4   1   0     3763.16     2545.06     82.37 o
   5   1   0     1890.59     2004.15     66.80 o
   6   1   0     2166.70     2432.76     81.70 o
   7   1   0     1435.19     1500.40     54.59 o
   8   1   0      708.17      727.44     32.87 o
   9   1   0       39.64       73.63     11.62 o
   1   2   0     1683.48     1817.21     56.28 o
   2   2   0     3967.64     4219.58    130.99 o
   3   2   0     1638.00     1597.87     50.11 o
   4   2   0      110.34      101.31      7.78 o
   5   2   0     1667.35     1821.60     61.05 o
   6   2   0        0.21        0.08      4.20 o
   7   2   0     2308.14     2465.10     82.45 o
   8   2   0     2185.60     2293.24     78.90 o
   9   2   0      303.35      304.81     20.14 o
  11   2   0      139.67      139.71      8.18 o
   1   3   0      237.01      302.40     10.96 o
   2   3   0     3061.98     3566.13    110.09 o
   4   3   0      741.98      866.59     22.71 o
   5   3   0       52.71       51.61      3.25 o
   6   3   0      781.31      773.55     14.41 o
   7   3   0     1309.54     1347.26     24.10 o
   8   3   0      570.19      591.93     15.80 o
   9   3   0      230.05      218.39      9.75 o
  10   3   0      188.32      188.01      9.49 o
  11   3   0      123.14      100.61      7.84 o
  12   3   0       66.26       79.49      7.48 o
  13   3   0        3.05        7.93      4.80 o
   2   4   0     1514.09     1610.44     51.19 o
   3   4   0     2042.19     2278.83     72.23 o
   4   4   0      177.38      192.08      6.23 o
   5   4   0      683.30      743.20     22.73 o
   6   4   0       39.94       54.08      2.99 o
   7   4   0      287.49      295.68      9.65 o
   8   4   0       27.28       30.26      3.86 o
   9   4   0       48.12       43.68      5.33 o
  10   4   0      552.46      561.17     20.66 o
  11   4   0      137.16      120.88      9.05 o
  12   4   0      269.82      286.62     14.06 o
  13   4   0       94.20       90.06      8.68 o
   1   5   0      569.57      611.83     21.57 o
   2   5   0     1642.54     1804.60     57.06 o
   4   5   0     1391.89     1321.41     34.93 o
   5   5   0      478.01      420.77     15.52 o
   6   5   0      425.05      432.33     19.05 o
   7   5   0       69.71       54.73      7.63 o
   8   5   0     1061.20     1040.44     33.44 o
   9   5   0      309.26      320.47     14.55 o
  10   5   0      699.47      754.71     27.21 o
  11   5   0      389.14      394.20     17.22 o
  12   5   0       94.80      103.65      9.70 o
  13   5   0       13.71       23.24      6.48 o
   1   6   0      270.46      284.77     12.40 o
   2   6   0      705.70      645.77     15.79 o
   3   6   0    10447.77    10797.28    222.05 o
   4   6   0     1300.93     1410.82     47.87 o
   5   6   0      484.81      521.23     19.76 o
   6   6   0      680.91      697.76     18.68 o
   7   6   0      716.05      763.33     52.61 o
   8   6   0       11.65       18.15      4.85 o
   9   6   0       50.57       63.21      7.46 o
  10   6   0       89.85       85.64      8.78 o
  11   6   0      138.19      117.89     10.46 o
  12   6   0       36.42       35.48      7.39 o
  13   6   0       47.97       59.23      8.90 o
   1   7   0      846.78      937.61     32.56 o
   2   7   0     6489.10     7164.20    148.51 o
   3   7   0     1614.40     1961.19     42.89 o
   4   7   0     1094.62     1123.17     26.72 o
   6   7   0      273.36      288.22     10.04 o
   7   7   0     1719.84     1735.46     54.39 o
   8   7   0       60.62       52.58      6.82 o
   9   7   0       38.11       24.96      6.07 o
  10   7   0        6.92        5.51      4.87 o
  11   7   0      132.40      127.72     11.24 o
  12   7   0       63.46       67.05      9.15 o
  13   7   0       10.08       12.79      6.94 o
   0   8   0     4756.22     5002.54    141.37 o
   1   8   0      107.42      121.62      4.64 o
   2   8   0     1180.92     1175.10     21.59 o
   3   8   0      181.93      233.63      8.27 o
   4   8   0        1.57        7.36      5.81 o
   5   8   0      283.91       63.00      6.38 o
   6   8   0      714.43      735.58     27.05 o
   7   8   0      239.98      264.96     14.34 o
   8   8   0      107.32      112.79     10.24 o
   9   8   0      214.28      222.41     13.74 o
  10   8   0       24.49       15.74      6.13 o
  11   8   0      492.84      531.69     23.10 o
  12   8   0       60.64       72.06     10.21 o
  13   8   0        6.07        6.63      6.69 o
   1   9   0     1837.27     2111.73     32.32 o
   2   9   0      474.90      520.02     11.14 o
   3   9   0       11.81       38.09      3.93 o
   4   9   0      247.37      267.81      9.49 o
   6   9   0      116.81      122.37     10.47 o
   7   9   0       14.44        2.42      4.59 o
   8   9   0      324.98      349.79     17.69 o
   9   9   0      433.78      412.31     20.19 o
  10   9   0       72.77       69.11      9.25 o
  11   9   0       27.19       14.63      5.03 o
  12   9   0        0.53        4.11      6.60 o
  13   9   0       20.28        8.08      7.40 o
   0  10   0     1393.74     1318.51     41.82 o
   1  10   0     1100.28     1141.99     21.39 o
   2  10   0     1167.34     1203.64     35.55 o
   3  10   0       76.19       80.99      5.91 o
   4  10   0     1091.89     1106.77     28.39 o
   5  10   0       28.91       31.62      6.35 o
   6  10   0      123.15      109.13     10.48 o
   7  10   0       58.26       49.60      8.11 o
   8  10   0      258.50      245.57     15.25 o
   9  10   0      293.24      286.49     17.07 o
  10  10   0      329.55      329.42     18.59 o
  11  10   0      123.67      116.63     12.61 o
  12  10   0       11.39       11.89      7.81 o
  13  10   0       44.13       55.18     10.61 o
   1  11   0      230.34      233.14      5.83 o
   2  11   0       34.56       44.49      3.51 o
   3  11   0     1022.42      985.74     23.92 o
   4  11   0      666.28      693.67     28.28 o
   5  11   0      246.45      241.54     14.39 o
   6  11   0      466.42      504.77     22.88 o
   7  11   0     1063.47     1077.49     39.12 o
   8  11   0      885.91      821.93     33.13 o
   9  11   0      205.79      203.80     14.52 o
  10  11   0       75.71       68.02      8.33 o
  11  11   0       69.84       55.52     10.34 o
  12  11   0        8.88       12.41      8.15 o
   0  12   0      356.73      372.77     16.68 o
   1  12   0      358.26      388.97     11.20 o
   2  12   0      483.81      472.94      9.94 o
   3  12   0        2.11        1.29      2.71 o
   4  12   0      270.54      237.78     14.72 o
   5  12   0       27.43       41.00      7.76 o
   6  12   0      713.39      710.96     29.60 o
   7  12   0      290.46      255.67     16.13 o
   8  12   0       84.86       74.53     10.47 o
   9  12   0      713.78      709.58     30.87 o
  10  12   0      406.35      425.47     16.21 o
  11  12   0      174.20      149.80     15.68 o
  12  12   0       54.64       59.66     11.05 o
   1  13   0     1096.10     1187.80     31.02 o
   2  13   0     1223.10     1266.55     19.31 o
   3  13   0      845.40      831.71     18.18 o
   4  13   0     1306.47     1299.21     46.74 o
   5  13   0      150.32      120.98     12.17 o
   6  13   0      237.94      226.92     15.68 o
   7  13   0      292.14      238.36     16.75 o
   8  13   0       23.29       15.33      7.53 o
   9  13   0      359.27      411.25     15.85 o
  10  13   0      200.58      186.29     17.07 o
  11  13   0       13.20       27.65      9.23 o
  12  13   0       49.38       48.74     11.19 o
   0  14   0     1860.75     2020.69     62.82 o
   1  14   0     1622.31     1714.80     28.27 o
   2  14   0     1120.33     1147.62     18.11 o
   3  14   0      812.94      779.66     17.89 o
   4  14   0      800.77      796.27     32.99 o
   5  14   0      126.08      147.24     13.88 o
   6  14   0     1036.76     1010.13     39.89 o
   7  14   0      762.21      741.37     32.77 o
   8  14   0       56.23       77.50     11.14 o
   9  14   0      174.69      160.19     24.36 o
  10  14   0        2.71        4.55      7.85 o
  11  14   0      111.59      143.51     16.02 o
  12  14   0        3.37       -3.12      7.09 o
   1  15   0      226.10      237.27      9.39 o
   2  15   0      820.56      808.14     15.57 o
   3  15   0     1139.60     1230.81     25.59 o
   4  15   0      929.93      918.32     26.07 o
   5  15   0      421.52      360.14     21.15 o
   6  15   0      294.79      309.68     19.54 o
   7  15   0      512.43      544.23     19.21 o
   8  15   0       11.42        5.38      5.04 o
   9  15   0      287.90      318.34     21.29 o
  10  15   0       21.34       21.06      9.36 o
  11  15   0      270.38      285.93     21.12 o
   0  16   0     2940.57     3009.73     91.17 o
   1  16   0      696.99      709.40     20.33 o
   2  16   0     1662.64     1807.34     33.56 o
   3  16   0      335.17      326.94     11.15 o
   4  16   0      353.67      360.04     11.87 o
   5  16   0      761.27      784.97     24.04 o
   6  16   0      151.64      147.82     21.34 o
   7  16   0       99.89       76.54      8.75 o
   8  16   0      129.64      103.48     10.07 o
   9  16   0      422.89      427.32     25.85 o
  10  16   0      152.53      164.36     17.99 o
  11  16   0      112.10      135.96     16.69 o
   1  17   0      661.90      665.92     16.32 o
   2  17   0      807.83      751.96     17.42 o
   3  17   0      782.36      786.08     23.32 o
   4  17   0       42.94       41.07      6.50 o
   5  17   0      204.59      188.90     12.54 o
   6  17   0       14.53       17.79      6.04 o
   7  17   0       22.50       19.11      9.53 o
   8  17   0       13.10       24.24      9.74 o
   9  17   0      130.82      150.86     17.45 o
  10  17   0      256.27      294.49     22.42 o
  11  17   0       28.28       41.18     11.89 o
   0  18   0     3057.71     3120.64     71.51 o
   1  18   0      406.22      427.39     14.88 o
   2  18   0      178.97      169.11      9.23 o
   3  18   0      185.20      195.20     11.78 o
   4  18   0      304.06      329.98     14.45 o
   5  18   0      472.96      484.54     26.73 o
   6  18   0      215.29      234.10     20.91 o
   7  18   0      304.41      286.40     22.09 o
   8  18   0      380.88      365.15     24.84 o
   9  18   0       45.54       35.02     11.34 o
  10  18   0       50.75       48.30     12.72 o
   1  19   0      200.43      183.84     10.63 o
   2  19   0      632.71      646.51     19.00 o
   3  19   0      231.80      219.19     16.82 o
   4  19   0        6.94        8.86      5.71 o
   5  19   0      935.67      950.86     41.59 o
   6  19   0       77.64       95.45     14.72 o
   7  19   0      152.43      138.17     17.40 o
   8  19   0      315.88      327.90     24.48 o
   9  19   0      152.70      172.45     19.94 o
  10  19   0       21.63       20.63     11.15 o
   0  20   0      701.34      735.10     30.82 o
   1  20   0      337.81      354.20     20.26 o
   2  20   0       31.71       31.09      5.68 o
   3  20   0       17.09       26.78      8.98 o
   4  20   0      152.45      163.48     11.84 o
   5  20   0      769.71      763.72     36.83 o
   6  20   0      127.54      117.85     16.65 o
   7  20   0      424.40      471.80     29.27 o
   8  20   0      118.23      113.74     16.97 o
   9  20   0       25.79       34.38     11.71 o
   1  21   0      384.62      386.59     14.99 o
   2  21   0      298.72      280.43     14.12 o
   3  21   0      137.91      137.04     15.09 o
   4  21   0      440.57      483.09     26.12 o
   5  21   0       53.01       52.37      8.54 o
   6  21   0       19.33        6.31      9.58 o
   7  21   0      217.48      256.13     24.02 o
   8  21   0       40.52       39.26     12.83 o
   9  21   0      182.17      183.02     21.65 o
   0  22   0      485.66      521.78     25.81 o
   1  22   0       44.64       55.33      7.31 o
   2  22   0      328.85      336.16     13.61 o
   3  22   0       59.69       85.40     13.34 o
   4  22   0      263.35      284.48     20.23 o
   5  22   0       95.92      132.53     16.20 o
   6  22   0       32.26       36.33     12.33 o
   7  22   0      235.09      244.06     24.56 o
   8  22   0        4.07       -4.78     10.01 o
   1  23   0      590.55      618.57     20.17 o
   2  23   0       17.50       18.02      8.18 o
   3  23   0      177.18      168.59     17.48 o
   4  23   0      128.94      102.66     14.63 o
   5  23   0       31.95       20.92     11.03 o
   7  23   0       30.72       34.53     13.54 o
   8  23   0       48.43       31.64     13.24 o
   0  24   0       60.17       75.66     12.54 o
   1  24   0       21.11       23.93      6.51 o
   2  24   0       73.87       54.06     11.67 o
   3  24   0       19.77       19.18      9.87 o
   4  24   0       39.99       59.35     12.81 o
   5  24   0      312.54      319.66     23.87 o
   1  25   0      130.66      137.93     10.68 o
   2  25   0       12.54       -5.50      9.10 o
   3  25   0      115.41      112.36     15.30 o
   4  25   0       40.15       40.52     12.17 o
   5  25   0       64.51       50.16     12.99 o
   6  25   0      182.14      179.20     20.05 o
   0  26   0       86.59       93.21     13.78 o
   1  26   0      106.83      110.66     13.96 o
   2  26   0       90.92       86.50     14.19 o
   3  26   0       48.44       50.77     12.76 o
   4  26   0       18.26       31.51     11.78 o
   5  26   0       79.95       66.26     14.51 o
   1  27   0       20.63       14.98     10.04 o
   2  27   0       93.06       96.21     15.09 o
   3  27   0        0.91       -3.04      8.79 o
   4  27   0       91.77       85.81     15.28 o
   0  28   0      195.62      190.20     17.90 o
   1  28   0      108.10       98.95     15.22 o
   2  28   0       45.34       47.38     12.41 o
  -6 -25   1       11.81       15.87     11.58 o
   6 -25   1       34.82       38.94     13.71 o
  -7 -24   1       26.28       10.44     11.09 o
  -6 -24   1      291.91      317.84     28.74 o
  -5 -24   1      110.18      107.04     17.40 o
   5 -24   1        3.88        1.55      9.91 o
   6 -24   1       28.25       47.45     13.58 o
   7 -24   1      254.34      209.60     23.27 o
  -8 -23   1       20.11        6.74     10.31 o
  -7 -23   1       10.73       14.49      9.96 o
  -6 -23   1      389.09      421.63     28.50 o
  -5 -23   1       57.98       45.91     12.18 o
   5 -23   1      186.88      217.34     22.45 o
   6 -23   1       16.49        4.90      9.94 o
   7 -23   1       79.03       93.67     16.22 o
   8 -23   1       22.10       14.58     10.74 o
  -8 -22   1        4.28        8.82      9.73 o
  -7 -22   1       69.85       85.87     15.23 o
  -6 -22   1       95.37       98.74     15.63 o
  -5 -22   1      161.54      153.95     19.04 o
  -4 -22   1       24.92       13.75     10.05 o
   4 -22   1      205.90      213.79     21.81 o
   5 -22   1       37.73       36.67     12.00 o
   6 -22   1        8.49        5.10      9.30 o
   7 -22   1       57.17       56.74     13.21 o
   8 -22   1       29.45       18.50     10.85 o
  -9 -21   1       72.53       47.91     12.50 o
  -8 -21   1        4.78        8.51      8.38 o
  -7 -21   1      247.47      214.37     21.70 o
  -6 -21   1        5.39       10.06      9.08 o
  -5 -21   1      133.76      109.23     15.61 o
  -4 -21   1      104.26      127.83     16.39 o
  -3 -21   1       48.14       57.75     12.53 o
   3 -21   1      273.88      287.08     21.77 o
   4 -21   1      132.91      150.65     17.78 o
   5 -21   1       11.94        0.13      8.46 o
   6 -21   1       12.53       -2.16      8.62 o
   7 -21   1      454.40      460.84     29.14 o
   8 -21   1       11.48       14.35      9.67 o
   9 -21   1      166.23      172.45     20.22 o
  -9 -20   1       21.59        8.41      9.20 o
  -8 -20   1       57.87       51.53     12.26 o
  -7 -20   1        1.73        3.06      8.68 o
  -6 -20   1      211.75      237.87     21.53 o
  -5 -20   1      224.75      221.43     20.76 o
  -4 -20   1       91.10       86.26     13.23 o
  -3 -20   1      143.97      160.98     17.49 o
   3 -20   1      111.39      149.04     16.77 o
   4 -20   1       65.12       58.71     12.26 o
   5 -20   1      110.58      173.24     18.31 o
   6 -20   1       53.40       42.00     11.79 o
   7 -20   1      177.88      179.02     19.32 o
   8 -20   1       69.98       64.10     13.20 o
   9 -20   1       15.09       13.69      9.66 o
 -10 -19   1       49.41       59.36     12.59 o
  -9 -19   1       65.28       41.27     11.06 o
  -8 -19   1      146.09      157.08     17.46 o
  -7 -19   1       25.58       25.21      9.87 o
  -6 -19   1       31.86       17.75      8.77 o
  -5 -19   1      177.93      181.30     18.25 o
  -4 -19   1      114.14      112.94     14.40 o
  -3 -19   1      185.23      194.21     17.94 o
  -2 -19   1       30.29       41.57      9.73 o
   2 -19   1      477.14      490.39     26.32 o
   3 -19   1       30.43       22.52      9.10 o
   4 -19   1      141.05      144.76     16.13 o
   5 -19   1      284.03      259.97     20.01 o
   6 -19   1       49.48       57.20     11.72 o
   7 -19   1      296.01      249.66     22.13 o
   8 -19   1      148.97      121.16     16.60 o
   9 -19   1       31.09       30.29     10.89 o
  10 -19   1       23.40       12.95      9.50 o
 -10 -18   1       21.15       16.55      9.01 o
  -9 -18   1        9.86       10.66      8.82 o
  -8 -18   1      202.33      183.87     18.27 o
  -7 -18   1       40.76       36.68     10.20 o
  -6 -18   1      451.61      439.03     25.47 o
  -5 -18   1      308.22      317.59     20.13 o
  -4 -18   1      152.57      177.07     17.08 o
  -3 -18   1      177.23      199.75     17.46 o
  -2 -18   1       31.27       23.30      8.11 o
   2 -18   1       97.23       88.65     12.50 o
   3 -18   1       70.67       79.81     12.44 o
   4 -18   1       45.23       33.81      8.94 o
   5 -18   1       81.53       64.52     11.69 o
   6 -18   1      438.52      470.81     26.39 o
   7 -18   1       88.46       87.98     13.46 o
   8 -18   1       30.64       41.94     10.92 o
   9 -18   1        8.04       -2.11      7.97 o
  10 -18   1       24.08       19.55      9.39 o
 -11 -17   1      119.80      123.38     15.16 o
 -10 -17   1       53.75       66.13     12.05 o
  -9 -17   1       72.65       82.81     12.77 o
  -8 -17   1      297.90      300.26     20.29 o
  -7 -17   1      141.25      149.10     15.63 o
  -6 -17   1      173.45      163.71     16.09 o
  -5 -17   1      216.41      201.20     17.71 o
  -4 -17   1      247.73      277.38     18.15 o
  -3 -17   1     1009.68      965.20     38.39 o
  -2 -17   1       73.50       94.59     11.65 o
  -1 -17   1      348.59      359.64     21.05 o
   1 -17   1      381.95      385.79     21.75 o
   2 -17   1      102.60       94.80     12.42 o
   3 -17   1      435.07      415.82     23.47 o
   4 -17   1       73.73       65.75     11.19 o
   5 -17   1      628.97      606.69     29.68 o
   6 -17   1      166.91      152.15     15.88 o
   7 -17   1      599.71      598.97     30.11 o
   8 -17   1       42.34       36.62     10.08 o
   9 -17   1      314.01      352.78     22.70 o
  10 -17   1       40.68       43.40     11.03 o
  11 -17   1       66.81       71.38     12.89 o
 -11 -16   1       50.51       61.09     11.78 o
 -10 -16   1       13.49        4.83      7.53 o
  -9 -16   1       67.03       59.34     11.29 o
  -8 -16   1       68.43       60.71     10.89 o
  -7 -16   1       42.66       31.81      8.85 o
  -6 -16   1      125.05      127.72     13.97 o
  -5 -16   1       11.00        9.33      7.00 o
  -4 -16   1      170.66      181.73     16.03 o
  -3 -16   1     1884.87     1859.08     63.17 o
  -2 -16   1      802.35      812.43     33.28 o
  -1 -16   1     4160.90     4215.87    126.12 o
   1 -16   1      461.55      487.03     23.44 o
   2 -16   1      202.38      201.26     15.13 o
   3 -16   1     1318.17     1232.82     46.86 o
   4 -16   1      818.61      854.90     36.78 o
   5 -16   1      135.41      131.89     14.04 o
   6 -16   1      376.85      400.51     22.40 o
   7 -16   1      305.74      311.35     20.33 o
   8 -16   1      177.56      189.75     17.30 o
   9 -16   1      443.21      492.85     25.74 o
  10 -16   1       34.59       42.67      9.91 o
  11 -16   1       17.92       15.64      8.97 o
 -11 -15   1      199.99      193.76     17.47 o
 -10 -15   1       41.05       39.78      9.19 o
  -9 -15   1       22.27       37.21      8.95 o
  -8 -15   1       94.73      100.69     12.39 o
  -7 -15   1      469.01      473.72     24.24 o
  -6 -15   1      115.45      126.01     13.33 o
  -5 -15   1      201.69      189.76     10.68 o
  -4 -15   1      150.66      143.41     13.68 o
  -3 -15   1       56.33       59.72      9.64 o
  -2 -15   1     5193.99     4975.79    149.94 o
  -1 -15   1      238.60      266.64     16.79 o
   0 -15   1     1593.79     1606.14     45.78 o
   1 -15   1      378.60      396.14     20.76 o
   2 -15   1      648.43      676.19     28.93 o
   3 -15   1       27.14       40.28      8.25 o
   4 -15   1      694.19      664.78     28.91 o
   5 -15   1      227.19      229.94     16.33 o
   6 -15   1      177.49      212.66     15.75 o
   7 -15   1       16.20       22.43      7.83 o
   8 -15   1      270.80      275.05     18.36 o
   9 -15   1       22.99       25.94      8.27 o
  10 -15   1       37.23       44.43      9.74 o
  11 -15   1      137.41      179.69     17.20 o
 -12 -14   1       11.44       11.80      7.37 o
 -11 -14   1      345.77      366.88     21.30 o
 -10 -14   1      330.34      275.42     18.21 o
  -9 -14   1      262.15      280.51     17.85 o
  -8 -14   1      460.48      518.74     24.82 o
  -7 -14   1      200.52      223.18     15.95 o
  -6 -14   1      407.10      415.23     21.64 o
  -5 -14   1      781.62      809.46     32.81 o
  -4 -14   1     1042.61     1105.10     28.31 o
  -3 -14   1      114.98      103.43     11.16 o
  -2 -14   1      905.54      916.10     36.02 o
  -1 -14   1     2853.04     2849.49     87.37 o
   0 -14   1      551.72      577.22     17.57 o
   1 -14   1      599.59      584.00     26.05 o
   2 -14   1      763.27      736.41     29.83 o
   3 -14   1     1251.68     1242.39     44.40 o
   4 -14   1     2552.67     2723.37     84.41 o
   5 -14   1     1163.55     1159.57     42.80 o
   6 -14   1      378.63      382.10     20.65 o
   7 -14   1      431.29      442.28     22.44 o
   8 -14   1      148.27      141.59     13.72 o
   9 -14   1      240.40      222.62     16.33 o
  10 -14   1       60.58       76.02     11.09 o
  11 -14   1      196.87      192.04     16.99 o
 -12 -13   1        3.84       -0.75      6.60 o
 -11 -13   1       76.13       74.57     10.92 o
 -10 -13   1       42.76       41.58      8.85 o
  -9 -13   1      425.58      402.52     21.29 o
  -8 -13   1      270.08      319.90     17.88 o
  -7 -13   1       13.86       15.15      6.50 o
  -6 -13   1       19.44       20.59      6.74 o
  -5 -13   1      428.75      444.49     21.28 o
  -4 -13   1      173.74      160.46      8.98 o
  -3 -13   1      259.32      294.58     16.32 o
  -2 -13   1      384.44      372.60     18.97 o
  -1 -13   1      393.86      425.40     14.30 o
   0 -13   1      764.39      738.65     20.53 o
   1 -13   1     1315.50     1277.79     44.34 o
   2 -13   1     1098.28     1106.56     40.10 o
   3 -13   1      452.11      446.37     21.05 o
   4 -13   1       85.25       73.36      9.59 o
   5 -13   1      245.16      235.14     15.24 o
   6 -13   1      690.51      649.90     27.60 o
   7 -13   1      261.79      276.68     16.87 o
   8 -13   1      144.49      137.17     13.29 o
   9 -13   1      206.23      226.02     15.93 o
  10 -13   1       25.24       22.16      7.47 o
  11 -13   1        8.46        4.43      6.93 o
  12 -13   1        2.43       18.38      7.92 o
 -12 -12   1       63.87       64.27      9.87 o
 -11 -12   1        0.28       -0.71      5.70 o
 -10 -12   1      223.02      251.98     15.88 o
  -9 -12   1     1066.25     1080.00     38.85 o
  -8 -12   1       93.21       88.24     10.25 o
  -7 -12   1       32.54       32.27      7.12 o
  -6 -12   1      328.45      327.06     17.41 o
  -5 -12   1       31.06       27.02      6.34 o
  -4 -12   1       62.04       66.12      6.10 o
  -3 -12   1      798.31      849.64     22.04 o
  -2 -12   1      730.48      789.97     29.98 o
  -1 -12   1     1167.89     1255.20     42.83 o
   0 -12   1     1166.47     1334.43     32.07 o
   1 -12   1      170.25      187.52     12.13 o
   2 -12   1      337.57      314.78     16.67 o
   3 -12   1      120.02       97.18      9.75 o
   4 -12   1      173.76      176.49     12.72 o
   5 -12   1      683.54      709.40     28.03 o
   6 -12   1      193.69      228.62     14.22 o
   7 -12   1      220.88      202.28     13.84 o
   8 -12   1      250.54      259.02     15.72 o
   9 -12   1       50.98       58.27      9.04 o
  10 -12   1       16.98       39.65      8.48 o
  11 -12   1      251.55      224.35     16.04 o
  12 -12   1       72.69       79.83     11.14 o
 -12 -11   1       90.20       97.15     10.99 o
 -11 -11   1      167.96      166.23     12.95 o
 -10 -11   1      214.14      247.95     15.26 o
  -9 -11   1      108.09      102.96     10.49 o
  -8 -11   1       72.26       70.59      9.06 o
  -7 -11   1      247.62      248.78     14.55 o
  -6 -11   1       65.16       65.53      8.15 o
  -5 -11   1      227.76      214.39     12.83 o
  -4 -11   1      434.13      430.31     13.30 o
  -3 -11   1      666.78      637.45     17.49 o
  -2 -11   1      196.37      250.22     13.27 o
  -1 -11   1     2878.57     3085.93     93.52 o
   0 -11   1      908.37      975.92     23.98 o
   1 -11   1      470.16      470.88     19.73 o
   2 -11   1      844.49      816.69     29.97 o
   3 -11   1      493.23      472.69     20.59 o
   4 -11   1     1080.31     1061.06     25.50 o
   5 -11   1      239.48      222.66     10.88 o
   6 -11   1      144.24      154.26      9.70 o
   7 -11   1      100.67       91.05      8.07 o
   8 -11   1       59.18       67.57      7.40 o
   9 -11   1       73.49       52.34      8.33 o
  10 -11   1       45.66       36.78      7.89 o
  11 -11   1      108.44      118.47     11.75 o
  12 -11   1       81.53       81.38     10.55 o
 -13 -10   1       54.75       63.75      8.98 o
 -12 -10   1        3.92        9.02      5.82 o
 -11 -10   1      329.40      341.11     17.48 o
 -10 -10   1       63.93       60.95      8.64 o
  -9 -10   1      274.57      322.54     15.91 o
  -8 -10   1      298.81      293.85     15.40 o
  -7 -10   1      884.97      819.49     30.03 o
  -6 -10   1     1243.78     1251.38     41.90 o
  -4 -10   1       46.30       49.31      8.94 o
  -3 -10   1      150.93      136.62      6.94 o
  -2 -10   1      813.90      881.27     21.65 o
  -1 -10   1      341.14      363.74     16.60 o
   0 -10   1      901.93     1013.12     24.59 o
   1 -10   1      102.15      101.51      8.86 o
   2 -10   1      638.39      738.00     26.35 o
   3 -10   1      131.01      135.49      9.68 o
   4 -10   1      382.09      388.53     10.63 o
   5 -10   1       59.09       62.23      6.04 o
   6 -10   1      309.17      314.39     12.62 o
   7 -10   1      193.10      223.35     11.21 o
   8 -10   1      221.93      201.92     11.10 o
   9 -10   1      363.04      392.54     34.14 o
  10 -10   1       61.10       57.34      8.50 o
  11 -10   1      215.27      223.47     14.17 o
  12 -10   1       53.78       67.63      9.45 o
 -13  -9   1      159.01      176.62     12.19 o
 -12  -9   1       16.03       16.87      5.85 o
 -11  -9   1       78.43       82.84      9.00 o
 -10  -9   1      279.59      239.47     13.71 o
  -9  -9   1      217.31      230.75     12.88 o
  -8  -9   1       28.45       19.81      5.54 o
  -7  -9   1      159.09      155.25     10.61 o
  -6  -9   1      984.64     1024.51     34.35 o
  -4  -9   1      209.68      208.66     11.55 o
  -3  -9   1     1273.88     1368.68     30.11 o
  -2  -9   1     1959.76     2316.02     48.90 o
  -1  -9   1     1963.43     2261.89     69.89 o
   1  -9   1     2934.16     3058.18     89.96 o
   2  -9   1     2015.93     2266.85     69.31 o
   3  -9   1     1579.15     1804.49     33.08 o
   4  -9   1       75.21       72.87     10.35 o
   6  -9   1      342.02      350.49     13.20 o
   7  -9   1      223.85      220.40     10.87 o
   8  -9   1        4.98       15.56      7.85 o
   9  -9   1       52.34       53.36      6.38 o
  10  -9   1       67.65       61.89     10.38 o
  11  -9   1       78.30       79.06      8.86 o
  12  -9   1      165.50      159.79     11.94 o
  13  -9   1       57.92       57.96      8.58 o
 -13  -8   1        6.13       14.07      5.42 o
 -12  -8   1       23.88       14.15      5.61 o
 -11  -8   1      107.08       96.81      8.98 o
 -10  -8   1      273.45      271.65     13.81 o
  -9  -8   1       92.35       97.14      8.59 o
  -8  -8   1       50.15       44.32      6.27 o
  -7  -8   1      264.42      246.44     12.43 o
  -6  -8   1     1585.70     1598.93     49.45 o
  -5  -8   1      953.02      770.93     28.98 o
  -3  -8   1      336.17      342.07     14.47 o
  -2  -8   1     1958.76     2194.58     45.88 o
  -1  -8   1      229.68      310.57      9.45 o
   1  -8   1      110.66      109.44      8.09 o
   2  -8   1     3225.83     3498.14     75.58 o
   3  -8   1      176.42      209.93      8.56 o
   6  -8   1      492.61      499.85     15.85 o
   7  -8   1      306.93      338.20     14.60 o
   8  -8   1      614.16      591.04     18.84 o
   9  -8   1       36.93       33.20     18.61 o
  10  -8   1       50.76       49.88      9.89 o
  11  -8   1       36.47       31.03      6.58 o
  12  -8   1       85.29       99.04      9.57 o
  13  -8   1        9.82       10.09      5.72 o
 -13  -7   1        1.28        2.73      4.86 o
 -12  -7   1      163.80      152.70     10.17 o
 -11  -7   1      407.42      409.90     17.22 o
 -10  -7   1        5.88        7.70      4.23 o
  -9  -7   1        2.09        5.60      4.02 o
  -8  -7   1       11.93        9.66      3.97 o
  -7  -7   1       66.81       62.64      6.26 o
  -6  -7   1      164.40      184.71      9.80 o
  -5  -7   1      894.05      973.77     31.30 o
  -4  -7   1       17.31       10.25      3.34 o
  -3  -7   1      463.89      604.12     21.10 o
  -2  -7   1      506.21      615.97     21.58 o
  -1  -7   1     2945.24     3430.88     97.90 o
   1  -7   1     1007.45     1238.42     67.27 o
   2  -7   1      779.12      868.96     27.20 o
   3  -7   1      518.82      523.99     15.69 o
   4  -7   1       42.34       17.79      4.85 o
   5  -7   1      309.18      352.86     14.45 o
   6  -7   1       56.01       52.39      5.55 o
   7  -7   1      537.93      529.78     16.42 o
   8  -7   1        5.53        6.19      9.42 o
   9  -7   1      106.43      106.60      7.48 o
  10  -7   1        2.60        1.75      3.89 o
  11  -7   1       53.36       60.45     11.63 o
  12  -7   1       16.84        9.70      5.15 o
  13  -7   1      113.22      124.61     10.12 o
 -12  -6   1      109.59      108.65      8.26 o
 -11  -6   1      208.83      206.20     10.86 o
 -10  -6   1      115.79      120.38      7.88 o
  -9  -6   1      376.06      386.25     14.81 o
  -8  -6   1      300.15      295.75     10.65 o
  -7  -6   1      265.41      253.08      9.23 o
  -6  -6   1      692.38      715.09     26.26 o
  -5  -6   1     1095.69     1227.28     37.61 o
  -4  -6   1      597.75      639.80     21.77 o
  -2  -6   1      351.40      432.42     15.84 o
   1  -6   1     1643.83     1542.10     52.57 o
   2  -6   1      284.85      315.08      9.92 o
   3  -6   1     6841.74     7191.95    228.32 o
   4  -6   1       99.64       67.94      8.37 o
   5  -6   1      113.13      128.90      6.56 o
   6  -6   1       74.01       66.74     14.73 o
   7  -6   1      534.81      586.46     16.90 o
   8  -6   1      514.25      461.45     14.77 o
   9  -6   1      144.98      122.53      7.55 o
  10  -6   1        9.97        6.24      3.84 o
  11  -6   1        2.22        9.64      4.21 o
  12  -6   1       90.81      103.95      8.58 o
  13  -6   1        7.80        8.73      4.83 o
 -11  -5   1      168.28      142.58      8.18 o
 -10  -5   1      296.05      295.30     11.94 o
  -9  -5   1      254.78      281.63     25.42 o
  -8  -5   1      413.34      438.98     17.39 o
  -7  -5   1      376.05      380.80     12.72 o
  -6  -5   1        1.90        4.06      1.67 o
  -5  -5   1     3433.20     3836.36     89.45 o
  -4  -5   1     3495.48     3994.59    107.96 o
  -3  -5   1      568.93      519.83     16.89 o
  -2  -5   1     1272.83     1384.23     41.84 o
   1  -5   1     3018.73     3017.11     98.18 o
   2  -5   1      241.64      262.13      8.33 o
   3  -5   1      809.86      922.75     28.19 o
   4  -5   1      277.38      283.53      9.16 o
   5  -5   1     2051.51     2119.09     47.69 o
   6  -5   1     1262.80     1343.21     21.17 o
   7  -5   1      592.26      653.91     17.48 o
   8  -5   1      193.66      224.11      8.73 o
   9  -5   1      568.04      593.32     17.25 o
  10  -5   1       13.23       17.43      3.87 o
  11  -5   1       95.96      104.88      7.16 o
  12  -5   1      142.24      151.20      8.66 o
 -10  -4   1       46.87       41.87     11.93 o
  -9  -4   1       48.60       39.60     10.63 o
  -8  -4   1      839.86      842.43     38.67 o
  -7  -4   1      296.31      297.31     20.05 o
  -6  -4   1      376.20      380.94     20.93 o
  -5  -4   1     1183.68     1242.99     28.48 o
  -4  -4   1      584.03      749.22     19.29 o
   0  -4   1     7529.69     8188.13    249.98 o
   1  -4   1      652.30      617.42     23.49 o
   2  -4   1     2280.95     2382.31     77.93 o
   4  -4   1       98.10      111.34     10.59 o
   5  -4   1     1326.11     1315.59     30.31 o
   6  -4   1     1270.31     1313.26     23.82 o
   7  -4   1      201.74      218.50      5.59 o
   8  -4   1       12.85       16.83      2.80 o
   9  -4   1      115.11      150.47      7.87 o
  10  -4   1      341.32      335.00     11.27 o
  11  -4   1       59.21       67.05      7.78 o
  12  -4   1       31.44       34.45      5.10 o
 -10  -3   1      291.05      343.82     24.15 o
  -9  -3   1      170.36      167.69     17.60 o
  -8  -3   1      171.52      163.76     17.17 o
  -7  -3   1      726.88      747.30     33.66 o
  -6  -3   1      955.69     1059.96     41.58 o
  -5  -3   1       79.43      126.65     11.46 o
  -4  -3   1      311.99      279.49     14.64 o
   0  -3   1     3811.95     3911.49    119.90 o
   1  -3   1     4015.72     4330.77    134.50 o
   4  -3   1     1291.02     1436.23     52.11 o
   5  -3   1      765.06      773.07     32.79 o
   6  -3   1      178.63      207.54     15.36 o
   7  -3   1      238.47      221.86     16.59 o
   8  -3   1      205.78      218.71     17.31 o
   9  -3   1       39.91       39.37     10.62 o
  10  -3   1      129.25      116.70     16.92 o
  11  -3   1      128.66      164.70     20.40 o
 -10  -2   1      711.80      706.11     36.17 o
  -9  -2   1      103.79      127.45     15.61 o
  -8  -2   1      330.07      338.86     21.37 o
  -7  -2   1      828.84      865.95     36.67 o
  -6  -2   1      431.25      423.16     21.62 o
  -5  -2   1      664.64      759.24     30.84 o
  -4  -2   1     1716.14     1846.32     62.64 o
  -3  -2   1     6384.81     6901.23    215.49 o
   0  -2   1     4401.40     4830.92    140.50 o
   1  -2   1     1676.38     1859.23     59.49 o
   4  -2   1     2345.53     2561.61     84.62 o
   5  -2   1     2581.49     2748.12     91.75 o
   6  -2   1      102.05       82.31     10.50 o
   7  -2   1      406.57      360.26     21.81 o
   8  -2   1     1395.19     1452.98     56.35 o
   9  -2   1      357.07      409.27     25.53 o
  10  -2   1      149.25      168.22     19.34 o
  11  -2   1       34.30       37.86     12.03 o
 -10  -1   1      193.96      185.63     18.95 o
  -9  -1   1      221.14      233.49     18.95 o
  -8  -1   1      234.03      244.97     17.76 o
  -7  -1   1      323.28      314.65     19.34 o
  -6  -1   1      538.76      590.27     26.41 o
  -5  -1   1     1515.50     1553.66     55.83 o
  -3  -1   1    12397.27    13271.86    407.62 o
  -2  -1   1     8835.55     9818.53    299.85 o
   2  -1   1     4902.51     5561.72    170.12 o
   3  -1   1     2845.52     2340.29     83.66 o
   4  -1   1       68.17      101.76      9.25 o
   5  -1   1     1928.34     2038.21     70.06 o
   6  -1   1      251.64      201.56     15.25 o
   7  -1   1      731.28      800.72     34.84 o
   8  -1   1     1433.43     1456.37     57.69 o
   9  -1   1      116.87      126.33     15.36 o
  10  -1   1       23.29       28.86      9.90 o
  11  -1   1      119.80      101.89     15.96 o
  -9   0   1      221.48      231.09     18.06 o
  -8   0   1       41.54       78.01     11.16 o
  -7   0   1      378.43      352.59     19.70 o
  -6   0   1       97.85       70.92      8.87 o
  -5   0   1     3463.05     3775.56    121.03 o
  -4   0   1     1665.89     1521.04     51.32 o
  -3   0   1      405.58      466.67     18.12 o
  -2   0   1      633.44      716.86     24.45 o
   1   0   1       33.22       65.41      3.87 o
   3   0   1      351.01      417.55     17.45 o
   4   0   1     1962.50     2147.55     71.38 o
   5   0   1      734.59      891.39     34.65 o
   6   0   1    12127.93    12630.49    391.34 o
   7   0   1       64.25       73.70     10.84 o
   8   0   1      778.35      789.46     35.86 o
   9   0   1      220.19      222.74     18.27 o
  10   0   1        0.51       -1.17      7.53 o
  -9   1   1      222.77      222.20     17.31 o
  -8   1   1      230.95      235.90     16.77 o
  -7   1   1      322.57      342.79     18.72 o
  -6   1   1      540.10      595.39     25.47 o
  -5   1   1     1515.88     1659.73     55.05 o
  -4   1   1      983.65     1099.40     38.17 o
  -3   1   1    12386.22    13403.23    406.57 o
   1   1   1     1630.29     1661.29     52.82 o
   2   1   1     4900.24     5431.60    169.44 o
   3   1   1     2866.03     2869.85     83.86 o
   4   1   1       69.99       89.54      7.84 o
   5   1   1     1919.38     2051.10     69.50 o
   6   1   1      256.75      236.74     15.25 o
   7   1   1      718.06      781.96     33.97 o
   8   1   1     1431.88     1528.34     57.46 o
   9   1   1      115.18      127.26     14.73 o
  10   1   1       23.56       19.14      9.19 o
 -11   2   1      400.33      404.72     14.92 o
  -8   2   1      335.47      350.68     19.88 o
  -7   2   1      826.61      873.57     34.91 o
  -6   2   1      416.86      407.51     19.29 o
  -4   2   1     1718.60     1866.92     60.64 o
  -3   2   1     6393.07     7029.83    213.52 o
   0   2   1     4410.36     4358.06    140.99 o
   1   2   1     1680.84     1869.65     59.20 o
   2   2   1     2426.49     2701.79     84.95 o
   5   2   1     2571.66     2729.38     90.02 o
   6   2   1      102.03       89.58      9.99 o
   7   2   1      410.60      372.39     10.41 o
   8   2   1     1403.42     1405.33     60.59 o
   9   2   1      350.16      407.03     29.27 o
  10   2   1      150.95      175.19      8.89 o
  11   2   1       34.25       44.62      5.54 o
  12   2   1      153.96      151.41      9.46 o
  13   2   1       63.07       63.59      6.95 o
 -13   3   1        5.25        5.63      4.73 o
 -12   3   1      347.61      384.84     15.88 o
 -11   3   1       64.97       73.20      6.71 o
 -10   3   1      286.55      301.49     12.64 o
  -9   3   1      167.69      159.86      7.92 o
  -8   3   1      166.29      198.52      7.25 o
  -7   3   1      729.91      740.34     14.15 o
  -6   3   1      952.64     1046.64     18.87 o
  -5   3   1       78.05      130.98     24.72 o
  -4   3   1      305.62      272.19      7.47 o
  -2   3   1     1434.63     1600.02     49.54 o
   0   3   1     3806.12     3889.23    120.70 o
   1   3   1     4044.85     4339.01    134.02 o
   2   3   1     6263.79     6791.99    208.74 o
   4   3   1     1294.41     1501.16     42.70 o
   5   3   1      776.26      815.00     21.58 o
   6   3   1      184.29      226.59      7.16 o
   7   3   1      237.92      230.86      6.23 o
   8   3   1      207.80      196.08      7.94 o
   9   3   1       40.18       51.27     12.08 o
  10   3   1      130.12      112.20      7.96 o
  11   3   1      128.08      128.83      9.10 o
  12   3   1      199.00      204.39     11.37 o
  13   3   1      104.28       91.52      8.41 o
 -13   4   1        1.52       -2.82      4.89 o
 -12   4   1       27.92       29.08      6.08 o
 -11   4   1       74.55       81.71      7.77 o
 -10   4   1       46.48       57.50      6.27 o
  -9   4   1       49.04       46.93      5.27 o
  -8   4   1      830.52      829.96     26.80 o
  -7   4   1      300.31      348.41     11.51 o
  -6   4   1      367.92      358.99     29.38 o
  -5   4   1     1186.84     1274.74     28.26 o
  -4   4   1      595.70      783.73     17.86 o
  -3   4   1      880.74      984.46     32.03 o
  -2   4   1      898.49     1029.77     32.39 o
   1   4   1      654.10      690.86     23.56 o
   2   4   1     2284.87     2421.83     76.45 o
   3   4   1      923.11      630.81     20.34 o
   4   4   1      103.08      127.50      6.57 o
   5   4   1     1324.98     1339.83     30.28 o
   6   4   1     1282.13     1338.59     30.73 o
   7   4   1      199.32      213.32      8.40 o
   8   4   1       11.70       17.32      3.58 o
   9   4   1      116.48      143.29      9.10 o
  10   4   1      340.26      317.61     14.57 o
  11   4   1       59.66       51.51      7.01 o
  12   4   1       31.02       31.40      6.44 o
  13   4   1      244.74      260.02     13.73 o
 -13   5   1       88.04       96.00      9.63 o
 -12   5   1      125.83      113.71      9.81 o
 -11   5   1      169.76      159.90     10.99 o
 -10   5   1      297.87      298.74     14.06 o
  -9   5   1      257.32      264.25     12.86 o
  -8   5   1      410.00      450.71     17.11 o
  -7   5   1      380.54      392.98     14.83 o
  -6   5   1        2.34        1.28      2.02 o
  -5   5   1     3429.91     3759.03     79.97 o
  -4   5   1     3467.16     3961.54     83.17 o
  -3   5   1      558.24      486.82     17.33 o
  -2   5   1     1271.60     1430.94     44.28 o
   1   5   1     3013.87     3195.70     97.84 o
   2   5   1      248.14      268.53      8.16 o
   3   5   1      802.36      896.98     32.06 o
   4   5   1      280.02      286.40     11.90 o
   5   5   1     2050.49     2173.42     47.31 o
   6   5   1     1247.95     1374.65     32.51 o
   7   5   1      590.15      627.37     17.60 o
   8   5   1      191.01      226.05      9.34 o
   9   5   1      571.11      602.14     22.21 o
  10   5   1       13.63       10.07      5.01 o
  11   5   1       96.15       95.51      9.15 o
  12   5   1      144.76      145.30     10.91 o
  13   5   1       68.72       81.89      9.15 o
 -13   6   1       71.49       85.60      9.76 o
 -12   6   1      108.79       95.27      9.80 o
 -11   6   1      205.97      242.82     13.75 o
 -10   6   1      115.65      107.97      9.44 o
  -9   6   1      380.55      366.92     16.53 o
  -8   6   1      300.51      292.58     13.75 o
  -7   6   1      266.96      213.61     11.50 o
  -6   6   1      691.61      696.19     24.41 o
  -5   6   1     1082.91     1195.80     27.86 o
  -4   6   1      603.51      672.98     23.16 o
  -3   6   1      586.87      685.88     16.37 o
  -2   6   1      361.57      432.36     11.21 o
  -1   6   1     8416.99       -0.19      1.16 o
   1   6   1     1641.78     1612.17     52.10 o
   2   6   1      288.75      323.71      9.71 o
   3   6   1     6822.04     7342.84    151.46 o
   5   6   1      115.91      136.78     11.86 o
   6   6   1       73.90       65.12      5.15 o
   7   6   1      538.49      588.09     16.92 o
   8   6   1      514.79      488.59     19.13 o
   9   6   1      147.27      135.17      9.83 o
  10   6   1        9.97        9.78      5.31 o
  11   6   1        2.32       -0.59      5.33 o
  12   6   1       90.48       99.88     10.17 o
  13   6   1        7.97        9.32      6.28 o
 -13   7   1        1.27       -0.92      6.24 o
 -12   7   1      163.38      170.37     12.70 o
 -11   7   1      410.77      428.67     19.86 o
 -10   7   1        6.02        3.06      4.77 o
  -9   7   1        2.42       -0.15      4.39 o
  -8   7   1       12.51        8.19      4.49 o
  -7   7   1       65.04       56.32      6.88 o
  -6   7   1      163.21      180.15     10.66 o
  -5   7   1      874.37      971.46     33.64 o
  -4   7   1       18.36       13.30      2.36 o
  -3   7   1      465.97      605.31     15.10 o
  -2   7   1      506.96      609.17     15.29 o
   0   7   1     1046.31     1148.87     24.96 o
   1   7   1      997.42     1239.87     39.03 o
   2   7   1      802.27      899.29     31.02 o
   3   7   1      521.40      525.99     14.29 o
   5   7   1      312.27      349.27     16.96 o
   6   7   1       54.36       47.47      4.81 o
   7   7   1      530.82      552.97     30.82 o
   8   7   1        5.37       14.11      4.97 o
   9   7   1      104.02       88.31      9.07 o
  10   7   1        2.70       -0.31      5.21 o
  11   7   1       52.07       48.31      8.19 o
  12   7   1       17.22       24.89      7.19 o
  13   7   1      111.28      123.65     11.91 o
 -13   8   1        5.59        6.40      6.77 o
 -12   8   1       22.76       19.72      7.19 o
 -11   8   1      108.12      107.71     11.03 o
 -10   8   1      276.51      299.44     16.27 o
  -9   8   1       91.38      108.08     10.38 o
  -8   8   1       49.79       41.81      6.76 o
  -7   8   1      261.77      243.81     13.32 o
  -6   8   1     1592.05     1594.24     50.69 o
  -5   8   1      956.06      974.89     30.94 o
  -4   8   1     1203.20     1305.04     29.98 o
  -3   8   1      331.70      338.76     10.05 o
  -2   8   1     1939.78     2179.67     37.96 o
  -1   8   1      231.51      310.90      8.97 o
   0   8   1     1201.27     1250.88     27.34 o
   1   8   1      110.32      110.92      4.54 o
   2   8   1     3199.24     3497.81     59.65 o
   3   8   1      174.25      194.12     32.98 o
   6   8   1      499.19      506.05     30.10 o
   7   8   1      310.01      320.80     15.87 o
   8   8   1      619.57      654.28     24.93 o
   9   8   1       38.17       31.16      6.82 o
  10   8   1       50.46       41.03      7.99 o
  11   8   1       35.38       28.52      7.83 o
  12   8   1       86.46       97.69     11.35 o
  13   8   1       10.12        9.10      7.03 o
 -13   9   1      159.14      164.80     15.02 o
 -12   9   1       15.36        0.21      6.60 o
 -11   9   1       77.30       72.36     10.21 o
 -10   9   1      282.69      262.91     15.82 o
  -9   9   1      213.90      201.96     13.63 o
  -8   9   1       29.19       27.00      6.64 o
  -7   9   1      157.30      187.58     12.15 o
  -6   9   1      978.95      993.66     35.23 o
  -4   9   1      210.28      234.41      9.34 o
  -3   9   1     1286.74     1325.32     31.06 o
  -2   9   1     1961.49     2313.98     40.38 o
  -1   9   1     1954.65     2349.58     39.88 o
   0   9   1       90.96      101.82      5.48 o
   1   9   1     2923.89     3046.74     51.21 o
   2   9   1     2029.70     2311.64     39.46 o
   3   9   1     1577.86     1757.65     55.87 o
   4   9   1       73.31       81.33      5.77 o
   6   9   1      347.04      351.48     12.25 o
   7   9   1      226.40      212.03     13.21 o
   8   9   1        5.43       -6.58      4.23 o
   9   9   1       51.38       39.89      5.47 o
  10   9   1       66.33       59.30      9.19 o
  11   9   1       77.94       56.40      9.42 o
  12   9   1      167.79      161.11     14.37 o
  13   9   1       57.49       86.74     11.44 o
 -13  10   1       55.16       53.18     10.54 o
 -12  10   1        3.93        5.63      5.02 o
 -11  10   1      329.36      327.46     19.43 o
 -10  10   1       63.44       66.97      9.83 o
  -9  10   1      272.94      274.08     17.05 o
  -8  10   1      301.61      296.86     16.65 o
  -7  10   1      886.67      843.76     31.64 o
  -6  10   1     1249.85     1279.16     43.53 o
  -5  10   1      191.15      182.19     12.44 o
  -4  10   1       43.74       42.54      4.06 o
  -3  10   1      158.24      140.26      6.63 o
  -2  10   1      826.50      895.11     15.11 o
  -1  10   1      348.80      388.68      9.37 o
   0  10   1      899.64     1031.43     23.62 o
   1  10   1      102.44      105.14      4.37 o
   2  10   1      640.30      688.55     11.24 o
   3  10   1      132.34      110.50      6.70 o
   4  10   1      388.97      387.64     12.71 o
   5  10   1       62.75       55.17      5.31 o
   6  10   1      306.29      283.44     15.96 o
   7  10   1      196.41      238.22     14.42 o
   8  10   1      223.78      176.92     13.15 o
   9  10   1      365.35      402.68     14.50 o
  10  10   1       62.70       63.73      9.99 o
  11  10   1      213.98      187.91     16.11 o
  12  10   1       53.17       48.18      9.89 o
 -12  11   1       89.29       81.03     12.26 o
 -11  11   1      166.47      152.00     14.84 o
 -10  11   1      217.00      228.73     16.22 o
  -9  11   1      106.21       91.61     11.17 o
  -8  11   1       75.08       79.34     10.11 o
  -7  11   1      254.65      266.81     15.94 o
  -6  11   1       65.30       77.48      9.42 o
  -5  11   1      225.83      189.79     13.14 o
  -4  11   1      427.23      420.76     19.81 o
  -3  11   1      674.27      656.76     14.26 o
  -2  11   1      194.53      228.17      6.15 o
  -1  11   1     2872.73     3141.48     53.23 o
   0  11   1      908.39      952.54     22.81 o
   1  11   1      462.59      438.11      9.43 o
   2  11   1      844.55      814.92     13.08 o
   3  11   1      489.54      475.40     19.11 o
   4  11   1     1086.56     1032.81     26.71 o
   5  11   1      243.32      230.93     14.19 o
   6  11   1      139.22      171.10     12.47 o
   7  11   1       98.84       82.04     10.01 o
   8  11   1       58.69       54.85      6.40 o
   9  11   1       75.52       53.50      9.33 o
  10  11   1       44.04       51.96      9.51 o
  11  11   1      107.71      116.58     13.34 o
  12  11   1       81.48      102.72     13.08 o
 -12  12   1       62.27       65.34     11.60 o
 -11  12   1        0.27       -4.44      6.01 o
 -10  12   1      225.88      234.86     17.03 o
  -9  12   1     1070.22     1001.17     40.04 o
  -8  12   1       95.80       79.45     10.76 o
  -7  12   1       31.82       10.45      6.42 o
  -6  12   1      325.08      331.96     18.40 o
  -4  12   1       62.11       59.57      8.66 o
  -3  12   1      793.78      850.14     17.93 o
  -2  12   1      725.80      801.09     16.54 o
  -1  12   1     1154.58     1254.60     23.84 o
   0  12   1     1171.88     1307.09     24.84 o
   1  12   1      169.58      177.00      9.21 o
   2  12   1      339.98      331.75      8.95 o
   3  12   1      123.99      108.67      5.13 o
   4  12   1      178.33      187.07      7.47 o
   5  12   1      677.64      698.58     27.65 o
   6  12   1      194.23      231.63     29.61 o
   7  12   1      219.15      195.81     10.26 o
   8  12   1      250.14      255.12     12.09 o
   9  12   1       49.52       66.89     10.41 o
  10  12   1       16.17       13.92      7.64 o
  11  12   1      252.34      269.14     18.68 o
  12  12   1       73.60       89.08     12.71 o
 -12  13   1        3.98        8.23      8.00 o
 -11  13   1       77.84       91.48     11.65 o
 -10  13   1       41.99       40.96      9.52 o
  -9  13   1      428.18      416.79     22.83 o
  -8  13   1      269.26      280.80     18.59 o
  -7  13   1       13.53        6.86      6.39 o
  -6  13   1       20.50       21.52      7.07 o
  -5  13   1      434.55      435.39     22.00 o
  -4  13   1      171.67      153.78     13.47 o
  -3  13   1      261.77      269.38      7.38 o
  -2  13   1      381.24      382.39      8.87 o
  -1  13   1      391.61      427.43     13.83 o
   0  13   1      779.62      739.33     14.62 o
   1  13   1     1340.65     1277.31     21.89 o
   2  13   1     1093.98     1127.65     19.55 o
   3  13   1      452.07      444.53     15.11 o
   4  13   1       86.94       66.70      7.97 o
   5  13   1      247.01      255.87     20.72 o
   6  13   1      689.63      648.07     20.23 o
   7  13   1      258.33      271.08     18.39 o
   8  13   1      144.40      156.38     14.83 o
   9  13   1      207.86      238.10     17.60 o
  10  13   1       24.65       22.41      8.71 o
  11  13   1        8.03        3.51      7.57 o
  12  13   1        2.22       -0.74      7.50 o
 -12  14   1       10.75       17.73      8.91 o
 -11  14   1      346.06      390.37     16.74 o
 -10  14   1      329.43      300.55     20.21 o
  -9  14   1      263.66      257.83     18.64 o
  -8  14   1      463.65      487.06     25.26 o
  -7  14   1      201.02      230.72     16.55 o
  -6  14   1      409.98      430.42     22.69 o
  -5  14   1      783.26      818.52     33.66 o
  -4  14   1     1031.03     1103.40     41.22 o
  -3  14   1      113.74       86.99      4.71 o
  -2  14   1      916.88      968.73     17.44 o
  -1  14   1     2859.96     2794.72     42.86 o
   0  14   1      556.39      528.54     15.86 o
   1  14   1      599.70      617.51     12.84 o
   2  14   1      756.04      711.72     14.06 o
   3  14   1     1255.81     1255.90     28.07 o
   4  14   1     2565.24     2628.51     84.65 o
   5  14   1     1161.24     1189.88     31.11 o
   6  14   1      378.25      407.86     15.69 o
   7  14   1      435.02      455.89     24.01 o
   8  14   1      149.10      136.23     14.75 o
   9  14   1      234.66      231.81     19.53 o
  10  14   1       59.53       54.61     11.20 o
  11  14   1      197.55      195.85     18.49 o
 -11  15   1      202.57      229.62     20.43 o
 -10  15   1       39.92       36.52      7.17 o
  -9  15   1       20.68       24.50      8.96 o
  -8  15   1       94.33       96.53     13.03 o
  -7  15   1      468.23      495.76     25.59 o
  -6  15   1      116.35      103.06     12.53 o
  -5  15   1      198.65      219.12     15.56 o
  -4  15   1      151.82      160.84      9.89 o
  -3  15   1       53.58       59.08      5.50 o
  -2  15   1     5178.22     5079.58     85.09 o
  -1  15   1      238.36      262.35      7.23 o
   0  15   1     1584.59     1571.03     37.55 o
   1  15   1      379.25      401.99     10.13 o
   2  15   1      658.60      669.05     13.76 o
   3  15   1       25.65       37.31      5.80 o
   4  15   1      692.73      628.30     29.23 o
   5  15   1      228.47      248.38     17.75 o
   6  15   1      178.92      194.68     17.42 o
   7  15   1       14.73       10.18      7.76 o
   8  15   1      274.24      282.37     19.67 o
   9  15   1       22.27        6.02      7.95 o
  10  15   1       37.31       54.85     11.53 o
  11  15   1      135.63      148.60     17.24 o
 -11  16   1       50.26       53.66     12.38 o
 -10  16   1       13.10       16.98      6.62 o
  -9  16   1       67.71       65.48     13.19 o
  -8  16   1       67.44       71.28     12.30 o
  -7  16   1       39.73       34.26      9.34 o
  -6  16   1      124.05      111.66     13.65 o
  -5  16   1       11.56       14.94      7.56 o
  -4  16   1      169.13      189.45     10.37 o
  -3  16   1     1901.72     1843.94     43.65 o
  -2  16   1      807.62      791.40     15.66 o
  -1  16   1     4149.74     4132.68     73.00 o
   0  16   1      382.50      366.75     11.90 o
   1  16   1      460.17      450.13     12.73 o
   2  16   1      201.74      198.12      7.23 o
   3  16   1     1308.40     1292.50     41.80 o
   4  16   1      824.56      950.95     25.80 o
   5  16   1      138.11      141.11     15.22 o
   6  16   1      376.91      386.28     23.39 o
   7  16   1      302.37      325.62     21.65 o
   8  16   1      178.38      188.55     18.53 o
   9  16   1      443.22      446.32     26.77 o
  10  16   1       33.43       33.32     10.62 o
  11  16   1       18.32       24.74     10.44 o
 -11  17   1      118.43       98.06     15.57 o
 -10  17   1       53.21       33.17     11.36 o
  -9  17   1       73.79       82.21      9.78 o
  -8  17   1      299.54      304.78     15.54 o
  -7  17   1      141.14      126.37     15.25 o
  -6  17   1      175.84      203.83     18.35 o
  -5  17   1      217.22      200.08     18.20 o
  -4  17   1      248.11      253.87     12.42 o
  -3  17   1     1006.44      929.93     21.68 o
  -2  17   1       75.68       74.40      5.00 o
  -1  17   1      360.84      357.41     13.12 o
   0  17   1      163.42      157.18      9.37 o
   1  17   1      386.99      392.36     11.85 o
   2  17   1      105.04      104.92      6.34 o
   3  17   1      433.78      437.90     20.87 o
   4  17   1       75.70       70.59      9.48 o
   5  17   1      623.09      680.70     31.85 o
   6  17   1      163.02      160.48     16.90 o
   7  17   1      598.96      612.91     31.31 o
   8  17   1       41.50       46.29     11.39 o
   9  17   1      315.46      355.39     24.35 o
  10  17   1       40.28       64.87     12.88 o
  11  17   1       65.48       61.80     13.05 o
 -10  18   1       21.37       35.81     11.28 o
  -9  18   1       10.25        6.79      9.13 o
  -8  18   1      198.45      182.59     22.11 o
  -7  18   1       40.71       27.32      7.16 o
  -6  18   1      452.03      477.62     19.15 o
  -5  18   1      304.04      279.93     46.18 o
  -4  18   1      152.24      167.06      9.37 o
  -3  18   1      178.45      185.13     12.30 o
  -2  18   1       31.15       36.98      5.62 o
  -1  18   1      861.40      886.50     23.91 o
   0  18   1      314.34      294.36     10.69 o
   1  18   1      319.26      310.14     10.82 o
   2  18   1       98.81      112.43      7.67 o
   3  18   1       73.96       88.47      8.50 o
   4  18   1       45.79       42.02      9.30 o
   5  18   1       85.43      111.24     14.70 o
   6  18   1      438.93      468.66     27.53 o
   7  18   1       87.10       75.96     13.64 o
   8  18   1       29.03       30.40     10.37 o
   9  18   1        7.95        6.70      8.94 o
  10  18   1       22.21       26.74     11.15 o
 -10  19   1       47.36       54.54     13.46 o
  -9  19   1       64.60       64.64     14.01 o
  -8  19   1      145.52      134.66     17.46 o
  -7  19   1       25.96       27.09      7.30 o
  -6  19   1       31.88       29.56      7.61 o
  -5  19   1      181.37      181.70     13.19 o
  -4  19   1      111.29      100.57      8.52 o
  -3  19   1      185.57      161.84     15.10 o
  -2  19   1       30.59       33.62      5.71 o
  -1  19   1      162.59      159.96      9.87 o
   0  19   1       59.92       60.54      5.92 o
   1  19   1     1717.90     1759.14     41.31 o
   2  19   1      481.50      477.22     27.29 o
   3  19   1       29.39       30.70      9.00 o
   4  19   1      140.53      125.79     10.35 o
   5  19   1      285.29      249.53     21.79 o
   6  19   1       47.95       60.67     12.78 o
   7  19   1      300.78      319.88     23.32 o
   8  19   1      150.03      153.04     18.36 o
   9  19   1       30.76       32.54     11.51 o
  10  19   1       23.99       25.70     11.25 o
  -9  20   1       20.90       22.04     11.50 o
  -8  20   1       57.31       60.50     13.91 o
  -7  20   1        2.09        5.26      9.07 o
  -6  20   1      211.51      205.72     20.93 o
  -5  20   1      227.24      263.33     22.93 o
  -4  20   1       91.48       95.38     28.15 o
  -3  20   1      144.27      133.60     14.31 o
  -2  20   1      532.91      490.90     16.15 o
  -1  20   1      540.83      534.80     15.41 o
   0  20   1       16.39       23.84      5.03 o
   1  20   1      176.12      171.26     10.48 o
   2  20   1       76.01       77.26     18.63 o
   3  20   1      113.87      103.73     13.11 o
   4  20   1       65.47       66.91      8.56 o
   5  20   1      108.73      110.48     15.85 o
   6  20   1       51.94       45.05     12.09 o
   7  20   1      180.07      189.96     20.70 o
   8  20   1       68.85       65.09     14.03 o
   9  20   1       15.44       11.78     10.76 o
  -9  21   1       71.20       47.90     14.22 o
  -8  21   1        4.62        4.27      9.76 o
  -7  21   1      246.22      222.20     22.80 o
  -6  21   1        5.89       15.03     10.23 o
  -5  21   1      134.86      128.70     19.08 o
  -4  21   1      103.06      114.82     14.19 o
  -3  21   1       47.47       49.87     10.81 o
  -2  21   1      203.66      187.11     10.23 o
  -1  21   1      458.43      479.54     14.66 o
   0  21   1      430.89      445.18     16.32 o
   1  21   1      312.08      343.42     13.99 o
   2  21   1      182.28      188.95     10.33 o
   3  21   1      275.39      263.04     19.29 o
   4  21   1      132.16      161.70     16.43 o
   5  21   1       11.61       12.32      6.54 o
   6  21   1       12.50        4.41      9.34 o
   7  21   1      453.36      508.79     31.09 o
   8  21   1       11.86       18.55     11.17 o
   9  21   1      167.50      247.71     24.55 o
  -8  22   1        4.31       -2.93      9.60 o
  -7  22   1       66.68       53.13     14.31 o
  -6  22   1       94.15       91.78     16.82 o
  -5  22   1      161.80      187.43     18.30 o
  -4  22   1       25.39       43.48     10.91 o
  -3  22   1      255.53      270.84     19.66 o
  -2  22   1      185.08      184.06     10.61 o
  -1  22   1      353.59      382.79     16.97 o
   0  22   1      626.88      655.78     32.71 o
   1  22   1       44.52       47.63      8.54 o
   2  22   1      902.69      936.06     44.42 o
   3  22   1      178.37      185.49     17.57 o
   4  22   1      204.76      195.36     18.61 o
   5  22   1       38.01       43.64     11.83 o
   6  22   1        7.69        5.90      9.78 o
   7  22   1       58.92       55.79     14.53 o
   8  22   1       28.60       39.44     13.47 o
  -8  23   1       20.23       41.68     13.40 o
  -7  23   1       10.75       12.88     10.67 o
  -5  23   1       59.42       36.68     11.52 o
  -4  23   1        1.94      -13.37      8.05 o
  -3  23   1       98.71       96.01     14.04 o
  -2  23   1      218.96      227.36     12.31 o
  -1  23   1      206.32      212.79     12.02 o
   0  23   1      187.14      184.69     11.74 o
   1  23   1      242.36      237.89     16.95 o
   2  23   1      134.94      175.47     17.58 o
   3  23   1      167.26      167.63     17.44 o
   4  23   1       42.04       54.09     12.23 o
   5  23   1      186.39      198.90     19.76 o
   7  23   1       80.44       70.15     15.99 o
   8  23   1       22.71        8.48     12.02 o
  -5  24   1      110.73       88.19     14.87 o
  -4  24   1       27.33       23.85     10.63 o
  -3  24   1       86.00      110.29     15.16 o
  -2  24   1       44.55       58.05     11.88 o
  -1  24   1      196.42      186.03     14.16 o
   0  24   1       45.23       34.82      7.41 o
   1  24   1       62.45       76.52      8.55 o
   2  24   1        0.00        7.80      8.78 o
   3  24   1      141.96      133.58     16.43 o
   4  24   1       16.81       17.90     10.19 o
   5  24   1        3.79       -6.85      9.53 o
  -6  25   1       12.27       35.59     12.90 o
  -5  25   1       31.75       17.18     11.53 o
  -4  25   1        1.10        0.55      9.06 o
  -3  25   1        5.07       -0.29      9.20 o
  -2  25   1       88.55      102.47     14.58 o
  -1  25   1      101.77      112.98      9.91 o
   0  25   1       37.92       39.90      7.71 o
   1  25   1      137.58      119.32     10.11 o
   2  25   1       40.11       53.08     12.26 o
   3  25   1      272.10      285.50     21.86 o
   4  25   1       89.06      101.24     15.45 o
   5  25   1       63.21       65.23     13.77 o
   6  25   1       35.37       37.53     12.53 o
  -5  26   1       93.92       59.03     13.89 o
  -4  26   1      110.96      111.46     16.21 o
  -3  26   1       33.12       23.95     11.06 o
  -2  26   1       34.08       48.26     11.42 o
  -1  26   1      109.13       91.75     10.24 o
   0  26   1        6.50        2.57     11.88 o
   1  26   1       46.18       45.07     12.90 o
   2  26   1       20.16       35.65     11.03 o
   3  26   1       81.29       70.91     13.55 o
   4  26   1       19.81       18.35     10.67 o
   5  26   1       19.07       19.30     11.59 o
  -4  27   1      115.96      102.21     16.40 o
  -3  27   1        4.09        2.86      9.24 o
  -2  27   1        4.41       -3.97      9.09 o
  -1  27   1       23.13       28.09      7.95 o
   0  27   1        9.14        9.27      6.53 o
   1  27   1      202.43      192.43     18.68 o
   2  27   1       16.48       11.85     10.34 o
   3  27   1        6.99       18.23     10.39 o
   4  27   1       60.18       50.80     13.54 o
  -2  28   1       30.30       17.10     10.86 o
  -1  28   1        4.55        9.93     10.10 o
   0  28   1      133.42      128.56     11.02 o
   1  28   1       21.04       12.11     10.49 o
   2  28   1       51.51       54.62     13.19 o
  -6 -25   2       81.47      106.44     17.83 o
   6 -25   2       83.16       91.43     17.55 o
  -7 -24   2       86.99       74.50     15.79 o
  -6 -24   2      108.14      104.57     17.27 o
   5 -24   2       70.26       66.80     15.21 o
   6 -24   2       91.06       82.35     16.21 o
   7 -24   2       86.70      114.38     18.07 o
  -8 -23   2        9.75       10.79     10.32 o
  -7 -23   2      112.59      120.51     17.96 o
  -6 -23   2      156.26      143.87     19.27 o
  -5 -23   2        8.46       11.49      9.81 o
   5 -23   2       81.79       79.58     15.31 o
   6 -23   2      108.75      138.99     18.91 o
   7 -23   2        6.75       23.36     11.25 o
  -8 -22   2       16.03       22.00     11.09 o
  -7 -22   2       41.70       55.11     13.65 o
  -6 -22   2       16.36       15.17     10.58 o
  -5 -22   2      160.67      194.84     21.01 o
  -4 -22   2      207.91      231.49     22.58 o
   4 -22   2      175.16      189.25     20.56 o
   5 -22   2       33.76       39.02     11.80 o
   6 -22   2       27.01       41.99     12.12 o
   7 -22   2       65.99       69.66     14.66 o
   8 -22   2       42.18       30.14     11.78 o
  -9 -21   2       15.88        2.18      8.72 o
  -8 -21   2       30.23       19.99     10.23 o
  -7 -21   2      274.31      293.47     25.12 o
  -6 -21   2      369.50      389.99     25.98 o
  -5 -21   2       35.84       21.55     10.56 o
  -4 -21   2       31.89       12.07      9.53 o
  -3 -21   2       18.87       -0.45      7.52 o
   3 -21   2      117.75      108.26     15.41 o
   4 -21   2      246.91      254.79     22.80 o
   5 -21   2       79.83       67.54     13.80 o
   6 -21   2      115.14      116.40     16.63 o
   7 -21   2       36.82       55.86     13.56 o
   8 -21   2       13.14       12.19      9.87 o
   9 -21   2       30.19       29.91     11.67 o
 -10 -20   2      288.45      286.37     24.58 o
  -9 -20   2       39.42       47.02     12.03 o
  -8 -20   2       11.69       14.71      9.47 o
  -7 -20   2      162.12      168.33     18.61 o
  -6 -20   2      363.84      340.90     23.91 o
  -5 -20   2      228.91      241.63     21.56 o
  -4 -20   2      131.18      136.42     16.59 o
  -3 -20   2      329.04      332.73     21.78 o
   3 -20   2       32.74       18.49      8.76 o
   4 -20   2       52.78       47.05     11.01 o
   5 -20   2       68.35       85.47     13.71 o
   6 -20   2       35.51       17.87     10.02 o
   7 -20   2      116.06      125.67     16.82 o
   8 -20   2       10.88       23.76     10.59 o
   9 -20   2       11.24       13.82      9.90 o
 -10 -19   2      305.30      293.71     22.29 o
  -9 -19   2        9.24        7.45      8.07 o
  -8 -19   2       45.50       39.76     10.99 o
  -7 -19   2       87.01       89.25     13.82 o
  -6 -19   2      334.05      326.61     22.27 o
  -5 -19   2      105.36       97.20     13.95 o
  -4 -19   2      307.85      309.42     20.73 o
  -3 -19   2      365.34      395.27     23.78 o
  -2 -19   2       40.74       51.66     10.64 o
   2 -19   2        4.15        8.01      7.35 o
   3 -19   2      381.45      433.54     25.08 o
   4 -19   2       92.57      102.83     14.36 o
   5 -19   2       78.76       68.43     12.44 o
   6 -19   2      111.86       90.98     14.18 o
   7 -19   2      350.46      335.29     23.26 o
   8 -19   2      604.86      597.99     32.26 o
   9 -19   2       39.80       18.73     10.09 o
  10 -19   2      201.20      180.06     19.65 o
 -10 -18   2       28.71       34.90     10.32 o
  -9 -18   2        3.99        3.74      7.45 o
  -8 -18   2      295.90      296.18     21.16 o
  -7 -18   2       73.18       78.90     12.93 o
  -6 -18   2       86.17       79.80     12.64 o
  -5 -18   2      656.96      586.84     29.52 o
  -4 -18   2      298.79      292.31     20.26 o
  -3 -18   2      713.19      730.55     32.50 o
  -2 -18   2      161.32      168.94     16.38 o
   2 -18   2      282.25      296.40     20.03 o
   3 -18   2       62.43       97.51     12.97 o
   4 -18   2        4.67        7.78      7.78 o
   5 -18   2      194.04      202.37     18.76 o
   6 -18   2     1004.22      962.74     42.06 o
   7 -18   2       77.12      108.74     14.51 o
   8 -18   2       26.43       22.38      9.38 o
   9 -18   2      114.32      111.41     15.33 o
  10 -18   2       22.02       37.49     11.12 o
 -11 -17   2       10.00       23.89      9.30 o
 -10 -17   2        5.55        3.18      7.70 o
  -9 -17   2       50.14       23.83      9.12 o
  -8 -17   2        7.57        9.15      8.27 o
  -7 -17   2      562.40      592.87     29.63 o
  -6 -17   2      210.71      209.40     18.54 o
  -5 -17   2      254.61      227.88     17.55 o
  -4 -17   2      396.48      421.31     22.80 o
  -3 -17   2      177.33      171.59     15.78 o
  -2 -17   2      125.03      123.56     13.87 o
  -1 -17   2      643.46      747.65     31.47 o
   1 -17   2      438.81      410.99     22.80 o
   2 -17   2      154.20      157.33     15.43 o
   3 -17   2      104.96      103.98     13.03 o
   4 -17   2      100.70      109.75     13.20 o
   5 -17   2      332.53      349.01     21.19 o
   6 -17   2      551.57      621.03     30.05 o
   7 -17   2       67.81       43.40     10.31 o
   8 -17   2      254.72      242.85     20.63 o
   9 -17   2      458.78      422.34     25.52 o
  10 -17   2       33.60       34.75     10.36 o
 -11 -16   2      137.70      134.94     15.32 o
 -10 -16   2       48.76       63.96     11.15 o
  -9 -16   2      248.28      270.80     18.83 o
  -8 -16   2      137.63      167.12     16.14 o
  -7 -16   2      149.28      118.36     13.84 o
  -6 -16   2      162.36      141.94     14.64 o
  -5 -16   2      211.55      204.63     11.99 o
  -4 -16   2      993.94      976.56     38.23 o
  -3 -16   2      131.50      117.66     13.04 o
  -2 -16   2      722.29      846.52     33.45 o
  -1 -16   2     1211.93     1193.64     44.04 o
   1 -16   2      321.67      391.11     20.88 o
   2 -16   2      181.84      207.92     17.06 o
   3 -16   2      222.97      211.95     15.90 o
   4 -16   2      635.78      630.08     29.36 o
   5 -16   2      928.52      935.86     37.99 o
   6 -16   2      303.12      308.61     19.48 o
   7 -16   2      223.67      235.85     17.30 o
   8 -16   2       53.08       58.45     10.77 o
   9 -16   2       26.08       37.76     10.02 o
  10 -16   2        4.06       13.76      7.91 o
  11 -16   2       14.51       17.29      9.04 o
 -11 -15   2       69.97       67.08     11.01 o
 -10 -15   2       70.85       51.19     10.09 o
  -9 -15   2      100.68       83.21     11.81 o
  -8 -15   2      200.87      217.39     16.03 o
  -7 -15   2      208.78      231.30     16.50 o
  -6 -15   2      577.90      578.12     26.69 o
  -5 -15   2      549.61      579.07     18.71 o
  -4 -15   2      128.91      121.20     15.84 o
  -3 -15   2      756.65      727.79     31.04 o
  -2 -15   2      537.32      491.70     24.11 o
  -1 -15   2      164.25      176.44     13.58 o
   0 -15   2     3983.05     4162.52    121.82 o
   1 -15   2      626.60      635.96     28.36 o
   2 -15   2      990.17     1021.74     39.32 o
   3 -15   2      240.45      238.39     15.89 o
   4 -15   2     3249.36     3091.22     96.72 o
   5 -15   2      186.05      170.69     15.29 o
   6 -15   2      400.49      407.44     22.18 o
   7 -15   2      426.33      436.72     23.40 o
   8 -15   2       17.36       11.82      7.08 o
   9 -15   2      103.47       96.31     12.65 o
  10 -15   2        0.27       -0.42      6.97 o
  11 -15   2      440.01      428.28     24.55 o
 -12 -14   2       47.95       51.51     10.15 o
 -11 -14   2       39.41       52.21      9.90 o
 -10 -14   2        9.58        8.19      7.12 o
  -9 -14   2       27.19       20.67      7.80 o
  -8 -14   2       19.94       22.40      7.44 o
  -7 -14   2      281.95      206.14     15.49 o
  -6 -14   2       96.68       89.79     10.99 o
  -5 -14   2      254.98      253.67     11.23 o
  -4 -14   2     1615.71     1670.50     39.24 o
  -3 -14   2     1524.94     1484.41     37.15 o
  -2 -14   2     4186.78     4269.50    129.62 o
  -1 -14   2       56.17       73.30     10.07 o
   0 -14   2     1249.28     1268.97     31.34 o
   1 -14   2      421.05      459.21     21.37 o
   2 -14   2     1735.55     1742.40     57.41 o
   3 -14   2      223.13      239.61     15.84 o
   4 -14   2     2540.35     2518.08     79.44 o
   5 -14   2       86.28       94.17     11.22 o
   6 -14   2      711.81      705.60     30.17 o
   7 -14   2      973.21      964.71     38.40 o
   8 -14   2      422.97      397.22     22.04 o
   9 -14   2       58.54       50.13     10.01 o
  10 -14   2       80.18       73.05     11.39 o
  11 -14   2      136.56      124.58     14.49 o
 -12 -13   2      285.11      291.81     18.52 o
 -11 -13   2      158.83      181.82     15.38 o
 -10 -13   2       49.96       51.92      9.29 o
  -9 -13   2       50.54       53.01      9.17 o
  -8 -13   2      500.80      519.30     23.79 o
  -7 -13   2      277.90      260.50     15.96 o
  -6 -13   2       29.92       38.39      7.55 o
  -5 -13   2      956.97     1016.01     37.27 o
  -4 -13   2       82.58       82.68      6.97 o
  -3 -13   2     1199.47     1227.69     44.19 o
  -2 -13   2     1580.57     1514.92     51.40 o
  -1 -13   2      576.78      622.34     18.09 o
   0 -13   2      474.60      450.10     14.87 o
   1 -13   2      795.29      805.39     31.51 o
   2 -13   2       72.61       90.34      9.88 o
   3 -13   2      765.12      739.17     29.80 o
   4 -13   2      378.41      381.34     19.42 o
   5 -13   2       18.90       13.03      6.23 o
   6 -13   2      844.53      812.56     42.38 o
   7 -13   2      277.77      269.57     16.47 o
   8 -13   2      122.06      107.87     12.03 o
   9 -13   2      303.34      302.98     18.44 o
  10 -13   2      123.89      143.64     14.27 o
  11 -13   2      127.35      136.26     13.88 o
  12 -13   2       94.36       99.64     12.58 o
 -12 -12   2      167.58      190.21     14.66 o
 -11 -12   2       73.57       88.64     10.89 o
 -10 -12   2      187.79      202.74     14.34 o
  -9 -12   2      339.88      314.58     17.80 o
  -8 -12   2     1024.37     1008.75     37.46 o
  -7 -12   2     1442.59     1513.45     50.87 o
  -6 -12   2     1026.98     1156.28     40.11 o
  -5 -12   2      369.12      407.76     19.22 o
  -4 -12   2     1086.92     1126.69     27.70 o
  -3 -12   2      163.20      176.01      8.80 o
  -2 -12   2      323.74      330.12     11.97 o
  -1 -12   2      290.49      330.16     16.43 o
   0 -12   2      824.36      846.06     22.81 o
   1 -12   2     1080.81     1130.24     39.55 o
   2 -12   2      130.48      145.23     12.17 o
   3 -12   2      199.98      219.05     13.87 o
   4 -12   2     1410.54     1414.89     36.17 o
   5 -12   2      123.54      121.86      9.16 o
   6 -12   2      175.22      185.15     11.05 o
   7 -12   2       92.77       80.33     10.13 o
   8 -12   2      256.40      270.17     17.53 o
   9 -12   2      147.31      165.44     15.30 o
  10 -12   2       73.49       59.99      9.86 o
  11 -12   2      727.85      729.25     31.05 o
  12 -12   2      342.63      349.85     20.24 o
 -12 -11   2      144.40      132.39     12.49 o
 -11 -11   2        3.45        8.83      6.42 o
 -10 -11   2      156.51      197.74     13.24 o
  -9 -11   2       82.73       69.60      9.12 o
  -8 -11   2      124.53      114.72     10.88 o
  -7 -11   2      229.47      220.84     13.61 o
  -6 -11   2      735.59      777.84     29.28 o
  -5 -11   2      443.11      448.25     20.20 o
  -4 -11   2      100.28      102.84      6.84 o
  -3 -11   2       88.42       80.03      6.85 o
  -2 -11   2      136.04      121.83      6.96 o
  -1 -11   2     3690.43     3747.39    112.77 o
   0 -11   2      205.43      193.75     16.09 o
   1 -11   2      483.49      499.88     21.68 o
   2 -11   2       62.61       73.97      8.19 o
   3 -11   2      945.44      963.98     26.26 o
   4 -11   2      140.13      159.21      9.21 o
   5 -11   2     1180.38     1149.34     30.86 o
   6 -11   2     1280.60     1327.25     35.06 o
   7 -11   2        8.54        6.54      4.33 o
   8 -11   2      277.99      287.76     13.41 o
   9 -11   2       49.55       46.53      8.64 o
  10 -11   2      256.80      261.67     17.20 o
  11 -11   2       24.38       32.67      8.00 o
  12 -11   2        3.17       16.55      7.31 o
 -13 -10   2       62.25       83.92      9.90 o
 -12 -10   2      211.62      200.40     13.49 o
 -11 -10   2      180.08      199.83     13.30 o
 -10 -10   2      119.77      137.54     11.54 o
  -9 -10   2       68.23       55.12      7.87 o
  -8 -10   2      332.17      326.69     16.50 o
  -7 -10   2     1127.54     1252.22     41.48 o
  -6 -10   2      353.53      342.57     16.45 o
  -5 -10   2     1254.39      907.81     35.75 o
  -4 -10   2       77.84       74.95      6.17 o
  -3 -10   2      719.92      703.06     18.32 o
  -2 -10   2     1762.90     1910.37     65.58 o
  -1 -10   2      131.88      173.89     10.88 o
   0 -10   2     2148.03     2365.27     50.83 o
   1 -10   2      680.87      689.80     25.91 o
   2 -10   2      373.53      342.23     17.03 o
   3 -10   2     2074.51     2076.55     48.34 o
   4 -10   2      578.33      613.23     18.68 o
   5 -10   2      116.06      132.67      8.48 o
   6 -10   2     1350.37     1373.88     41.27 o
   7 -10   2       24.73       15.09      5.42 o
   8 -10   2        1.17        1.55      4.23 o
   9 -10   2        5.43        3.47      4.57 o
  10 -10   2      109.61      102.19      9.41 o
  11 -10   2       17.69       17.29      6.58 o
  12 -10   2      187.17      193.78     14.25 o
 -13  -9   2      223.03      252.67     14.82 o
 -12  -9   2       43.79       51.46      7.83 o
 -11  -9   2       62.08       60.84      8.05 o
 -10  -9   2        3.94        1.16      4.81 o
  -9  -9   2       96.16       84.44      8.78 o
  -8  -9   2      823.11      809.51     29.25 o
  -7  -9   2     1289.94     1316.70     43.87 o
  -6  -9   2      294.13      284.07     14.43 o
  -4  -9   2       43.67       45.28      6.36 o
  -3  -9   2      436.19      503.55     13.83 o
  -2  -9   2      170.95      188.78      7.64 o
  -1  -9   2     2801.50     3417.08     69.69 o
   1  -9   2      489.10      474.92     14.17 o
   2  -9   2      400.73      473.76     14.59 o
   3  -9   2      405.04      438.75     13.94 o
   4  -9   2      936.39     1085.75     43.43 o
   5  -9   2      156.34      103.63     13.02 o
   6  -9   2        2.02        4.93      4.34 o
   7  -9   2      903.36      885.71     25.42 o
   8  -9   2      171.32      172.13      9.89 o
   9  -9   2        7.76       11.72      4.69 o
  10  -9   2      196.46      195.46     11.33 o
  11  -9   2      120.84      122.79      9.97 o
  12  -9   2        4.39        6.87      5.95 o
 -13  -8   2       54.84       58.69      7.57 o
 -12  -8   2       36.01       27.28      6.26 o
 -11  -8   2      189.92      183.94     11.80 o
 -10  -8   2       66.81       64.12      7.50 o
  -9  -8   2      918.55      922.05     31.45 o
  -8  -8   2      423.10      402.75     16.96 o
  -7  -8   2      988.12      957.14     31.72 o
  -6  -8   2      165.57      153.78      9.60 o
  -5  -8   2      200.04        7.20      2.49 o
  -4  -8   2      384.16      349.58     15.30 o
  -3  -8   2     4440.51     4813.82    138.73 o
  -2  -8   2      628.50      686.58     16.89 o
  -1  -8   2      987.56     1234.37     27.46 o
   1  -8   2      412.05      349.66     11.35 o
   2  -8   2     2037.99     2190.46     48.86 o
   3  -8   2      151.97      141.96     11.29 o
   4  -8   2     1156.06     1211.47     47.05 o
   6  -8   2      964.12      962.23     32.54 o
   7  -8   2      114.31       94.89     13.62 o
   8  -8   2      290.59      273.70     21.56 o
   9  -8   2       33.09       28.85      5.26 o
  10  -8   2       11.73       14.61      4.73 o
  11  -8   2       53.39       59.01     13.51 o
  12  -8   2       18.03       25.73      6.39 o
  13  -8   2       43.96       44.14      7.99 o
 -13  -7   2        9.73        6.83      4.87 o
 -12  -7   2       15.94       17.65      5.30 o
 -11  -7   2      163.41      159.63     10.42 o
 -10  -7   2        7.05        7.09      4.25 o
  -9  -7   2       17.41       19.85      4.85 o
  -8  -7   2       24.57       18.79      4.54 o
  -7  -7   2      508.52      510.46     18.85 o
  -6  -7   2      248.02      231.01     11.08 o
  -5  -7   2     3041.21     3232.85     94.43 o
  -3  -7   2     2522.07     2949.51     85.17 o
  -2  -7   2     1084.78     1127.14     35.59 o
  -1  -7   2     2041.44     2278.06     47.33 o
   0  -7   2    12758.30    13849.17    431.58 o
   1  -7   2     1551.07     1722.44     84.53 o
   2  -7   2      285.35      317.86     10.20 o
   3  -7   2     3335.70     3666.49     79.12 o
   4  -7   2     1782.17     1810.63    172.93 o
   6  -7   2      329.88      337.05     12.03 o
   7  -7   2       48.97       50.93      6.59 o
   8  -7   2       47.61       51.67      6.96 o
   9  -7   2      560.79      524.01     17.46 o
  10  -7   2       66.14       80.56      7.19 o
  11  -7   2       84.35       87.21      7.84 o
  12  -7   2        2.85        4.30      4.71 o
  13  -7   2       71.00       80.20      8.65 o
 -13  -6   2       22.45       25.56      5.08 o
 -12  -6   2        7.86       10.48      4.58 o
 -11  -6   2      134.27      118.65      8.81 o
 -10  -6   2      191.30      182.61     10.00 o
  -9  -6   2      713.87      694.15     23.58 o
  -8  -6   2      382.23      373.57     14.25 o
  -7  -6   2      257.00      238.92     10.58 o
  -6  -6   2       29.65       32.34      4.31 o
  -5  -6   2       34.66       30.23      4.23 o
  -4  -6   2       54.53       50.62      5.06 o
  -3  -6   2     1351.97     1185.20     40.29 o
  -2  -6   2      302.78      343.13     13.72 o
   0  -6   2     2667.25     2736.65     63.53 o
   1  -6   2     1390.34     1478.83     51.85 o
   2  -6   2     2316.98     2499.82     54.20 o
   3  -6   2     1345.12     1408.76     50.11 o
   4  -6   2      580.37      589.35     19.99 o
   5  -6   2     2800.12     1597.14     55.80 o
   6  -6   2      292.23      283.51     20.73 o
   7  -6   2      655.26      688.86     19.28 o
   8  -6   2     1139.25     1206.46     57.98 o
   9  -6   2       39.79       45.27      5.34 o
  10  -6   2       10.93       -1.10      7.30 o
  11  -6   2      147.52      173.99      9.85 o
  12  -6   2       57.38       61.30     10.31 o
  13  -6   2      177.31      193.64     11.93 o
 -12  -5   2       64.78       59.19      6.01 o
 -11  -5   2       12.06       10.71      3.94 o
 -10  -5   2      392.52      394.33     14.91 o
  -9  -5   2      632.06      611.01     20.34 o
  -8  -5   2      423.07      424.50     14.73 o
  -7  -5   2      652.54      683.34     21.80 o
  -6  -5   2      808.67      799.11     26.51 o
  -5  -5   2      205.89      236.54      9.62 o
  -4  -5   2     1117.56     1154.99     35.40 o
  -2  -5   2     1817.52     1947.99     56.31 o
   0  -5   2       65.85       84.40      6.01 o
   1  -5   2     1329.85     1426.66     48.07 o
   2  -5   2      193.50      208.19      7.46 o
   3  -5   2      118.79      120.23     10.02 o
   4  -5   2     1346.85     1203.14    101.19 o
   5  -5   2      468.87      470.88     18.63 o
   6  -5   2     1773.81     1874.16     42.74 o
   7  -5   2       34.84       22.63      3.64 o
   8  -5   2      390.81      390.89     17.10 o
   9  -5   2       56.61       48.50     12.28 o
  10  -5   2      312.54      323.78     12.45 o
  11  -5   2       25.67       41.75     10.64 o
  12  -5   2       40.70       39.40      5.80 o
  13  -5   2      196.42      224.87     12.20 o
  -8  -4   2      979.21      943.52     28.42 o
  -7  -4   2      133.97      144.41      4.56 o
  -5  -4   2      501.17      605.99     18.72 o
  -4  -4   2     1833.11     1881.32     54.55 o
  -3  -4   2      384.89      475.63     15.74 o
   0  -4   2     2694.33     3059.60     96.54 o
   2  -4   2     6701.78     6888.57    220.33 o
   3  -4   2     3400.46     3687.93    104.10 o
   4  -4   2      696.52      720.96     18.21 o
   5  -4   2      710.65      759.74     19.29 o
   6  -4   2     1151.07     1185.69     21.80 o
   7  -4   2       73.90       69.11      4.88 o
   8  -4   2       21.12       18.87      3.44 o
   9  -4   2      142.03      123.04      7.16 o
  10  -4   2       16.02       16.96      4.54 o
  11  -4   2       23.73       30.21      9.40 o
  12  -4   2      327.73      354.94     13.57 o
  13  -4   2       14.74       21.66      5.24 o
  -7  -3   2     1296.04     1346.32     52.55 o
  -6  -3   2     2409.03     2563.62     87.54 o
  -4  -3   2       55.97       48.71      3.52 o
   1  -3   2      279.54      353.21     15.25 o
   2  -3   2     3419.85     3561.27    114.95 o
   3  -3   2      420.66      400.06     13.68 o
   4  -3   2      473.92      628.98     15.92 o
   5  -3   2      498.08      482.07     15.36 o
   6  -3   2      739.38      793.09     14.98 o
   7  -3   2      593.02      594.48     12.22 o
   8  -3   2      148.34      152.81     12.00 o
   9  -3   2      180.21      180.99      9.53 o
  10  -3   2      440.23      454.66     14.50 o
  11  -3   2       59.37       58.95      7.57 o
  12  -3   2       34.39       36.10      5.54 o
  -8  -2   2      583.92      561.07     28.77 o
  -7  -2   2      699.44      816.76     35.21 o
  -6  -2   2      551.65      654.31     28.97 o
  -5  -2   2     2535.16     2706.36     88.50 o
  -1  -2   2       16.60       20.75      2.09 o
   1  -2   2     9691.55    10240.81    319.02 o
   3  -2   2     2144.07     2019.61     67.93 o
   4  -2   2      717.45      849.60     20.04 o
   5  -2   2     1750.51     1742.45     30.38 o
   6  -2   2     1874.41     1922.08     55.29 o
   7  -2   2      181.25      181.31      6.80 o
   8  -2   2       66.09       52.50      3.94 o
   9  -2   2       30.69       25.70      3.69 o
  10  -2   2      314.23      297.11     10.92 o
  11  -2   2       70.40       66.66      5.89 o
  12  -2   2       55.41       52.03      6.15 o
  -9  -1   2       43.50       38.40     10.07 o
  -8  -1   2      147.27      142.81     14.38 o
  -7  -1   2      135.22      133.79     13.33 o
  -6  -1   2      247.43      251.39     15.42 o
  -5  -1   2     4777.38     5199.71    164.34 o
  -1  -1   2      527.54      698.96     22.92 o
   0  -1   2     1296.69     1420.78     45.69 o
   3  -1   2     1571.90        0.07      0.91 o
   4  -1   2      754.93      734.41     17.14 o
   5  -1   2      688.65      627.60     27.53 o
   6  -1   2      419.88      377.01     21.24 o
   7  -1   2      215.14      180.44     15.56 o
   8  -1   2      136.05      149.50     15.76 o
   9  -1   2      830.97      855.21     22.03 o
  10  -1   2       28.54       23.26      5.81 o
  11  -1   2      116.11      139.23      7.64 o
  12  -1   2       20.05       13.13      4.61 o
  -9   0   2      195.28      236.29     17.93 o
  -8   0   2        6.23       -0.87      6.01 o
  -7   0   2      507.58      554.76     25.95 o
  -6   0   2      304.47      304.48     16.55 o
  -5   0   2     2169.44     2476.66     81.38 o
  -4   0   2     3565.43     4269.47    134.09 o
  -1   0   2       12.42        8.74      2.41 o
   1   0   2      194.86        2.54      1.05 o
   3   0   2      318.01       -1.82      1.03 o
   4   0   2      131.66      132.95      4.61 o
   5   0   2      666.29      604.46     24.65 o
   6   0   2     2140.95     2066.77     72.43 o
   7   0   2      734.93      679.66     31.21 o
   8   0   2      205.20      218.60      7.80 o
   9   0   2       35.42       40.30      4.09 o
  10   0   2       86.19       98.61      6.25 o
  11   0   2       23.34       19.91      4.51 o
  12   0   2        2.89       -0.64      4.09 o
  13   0   2        0.46       -1.10      4.27 o
  -8   1   2      146.54      132.07     13.37 o
  -7   1   2      130.00      159.69     12.99 o
  -6   1   2      246.36      236.96     14.35 o
  -4   1   2      653.74      823.95     29.42 o
  -1   1   2      528.51      704.29     24.00 o
   0   1   2     1298.37     1457.58     46.39 o
   2   1   2     3649.20     4188.27    130.95 o
   3   1   2     1593.54        3.25      2.18 o
   4   1   2      747.07      716.72     17.21 o
   5   1   2      689.79      645.22     26.64 o
   6   1   2      421.51      420.72      9.77 o
   7   1   2      218.51      193.32      8.09 o
   8   1   2      138.52      149.76      6.69 o
   9   1   2      830.64      838.77     24.48 o
  10   1   2       28.70       22.76      7.43 o
  11   1   2      115.55      140.77      9.06 o
  12   1   2       19.87       17.32      4.90 o
  13   1   2       31.28       29.32      5.80 o
 -12   2   2       80.28       65.97      6.37 o
 -11   2   2      208.14      209.46      9.90 o
 -10   2   2      237.33      225.80      9.78 o
  -8   2   2      579.42      586.34     15.00 o
  -7   2   2      710.15      821.40     32.79 o
  -6   2   2      553.88      683.89     27.12 o
  -5   2   2     2547.62     2667.58    136.87 o
  -4   2   2      235.64      216.54      6.21 o
  -3   2   2      866.67     1032.97     33.78 o
   1   2   2     9695.86    10644.41    319.39 o
   2   2   2     7651.31     8929.66    274.38 o
   3   2   2     2163.92     2056.44     58.21 o
   4   2   2      699.02      857.07     15.86 o
   5   2   2     1763.12     1749.82     49.93 o
   6   2   2     1859.45     1966.46     34.30 o
   7   2   2      182.97      191.47      7.54 o
   8   2   2       66.88       45.92      9.81 o
   9   2   2       30.66       36.97      4.41 o
  10   2   2      317.08      329.16     11.79 o
  11   2   2       68.92       73.17      7.02 o
  12   2   2       57.15       58.58      6.93 o
  13   2   2      224.02      219.96     12.30 o
 -13   3   2      135.66      140.61      9.75 o
 -12   3   2      321.34      310.91     14.08 o
 -11   3   2      326.60      335.22     14.23 o
 -10   3   2      326.50      349.46     13.98 o
  -9   3   2      228.01      221.42      9.96 o
  -8   3   2      238.73      265.80     10.60 o
  -7   3   2     1300.70     1381.32     24.74 o
  -6   3   2     2418.00     2573.97     43.94 o
  -5   3   2     1015.89     1140.35     25.66 o
  -4   3   2       58.66       63.90     12.04 o
   1   3   2      283.29      401.20     15.86 o
   2   3   2     3430.47     3690.63    114.33 o
   3   3   2      423.24      420.02     14.20 o
   4   3   2      468.78      647.60     16.03 o
   5   3   2      499.55      479.15     13.88 o
   6   3   2      739.90      751.42     27.02 o
   7   3   2      598.48      590.92     12.74 o
   8   3   2      143.38      159.97      7.85 o
   9   3   2      179.96      174.64      9.69 o
  10   3   2      443.27      451.19     17.86 o
  11   3   2       60.02       72.47      7.46 o
  12   3   2       35.18       36.34      6.60 o
  13   3   2       31.38       28.57      6.48 o
 -13   4   2      251.66      279.42     14.32 o
 -12   4   2      254.37      304.59     14.66 o
 -11   4   2      989.29     1033.57     34.23 o
 -10   4   2     1053.49     1031.26     33.34 o
  -9   4   2       20.01       15.20      4.09 o
  -8   4   2      984.30      990.91     30.64 o
  -7   4   2      135.50      154.51      6.68 o
  -5   4   2      510.09      591.66     14.76 o
  -4   4   2     1841.58     1909.55     40.82 o
  -3   4   2      388.30      471.92     15.68 o
   0   4   2     2701.55     3144.56     98.11 o
   1   4   2     8731.15     9504.02    291.71 o
   2   4   2     6682.09     7206.91    147.21 o
   4   4   2      703.63      728.12     14.39 o
   5   4   2      709.85      762.57     30.79 o
   6   4   2     1141.72     1108.85     27.62 o
   7   4   2       74.86       76.39      4.29 o
   8   4   2       20.25       14.68      3.73 o
   9   4   2      141.87      167.92      8.45 o
  10   4   2       15.59       14.45      5.12 o
  11   4   2       23.78       21.03      5.84 o
  12   4   2      330.76      344.83     16.52 o
  13   4   2       14.78       12.58      6.29 o
 -13   5   2      154.25      172.03     11.83 o
 -12   5   2       65.65       54.32      7.76 o
 -11   5   2       12.51       17.89      5.40 o
 -10   5   2      390.25      400.97     16.93 o
  -9   5   2      633.74      611.90     22.12 o
  -8   5   2      417.27      383.32     16.01 o
  -7   5   2      638.60      666.28     23.07 o
  -6   5   2      815.67      759.85     19.17 o
  -5   5   2      207.01      228.50      7.54 o
  -4   5   2     1135.03     1178.67     26.14 o
  -3   5   2      173.17      131.56      7.31 o
  -2   5   2     1828.68     1889.34     56.59 o
   0   5   2       64.84      105.75      7.96 o
   1   5   2     1333.96     1436.64     48.28 o
   2   5   2      195.53      214.86      7.54 o
   3   5   2      124.09      139.17      7.65 o
   4   5   2     1348.23     1306.73     23.51 o
   5   5   2      477.55      476.63     13.70 o
   6   5   2     1769.11     1842.44     42.36 o
   7   5   2       35.68       23.59      3.08 o
   8   5   2      398.54      393.39     13.37 o
   9   5   2       57.62       52.27      6.89 o
  10   5   2      317.33      319.18     15.64 o
  11   5   2       24.10       41.21      7.15 o
  12   5   2       39.90       37.06      7.54 o
  13   5   2      197.84      211.67     13.83 o
 -13   6   2       22.37       13.67      6.39 o
 -12   6   2        7.53        7.65      5.96 o
 -11   6   2      132.13      129.81     10.85 o
 -10   6   2      188.78      181.58     11.61 o
  -9   6   2      711.59      693.36     25.50 o
  -8   6   2      380.35      351.33     15.60 o
  -7   6   2      253.26      213.63     11.47 o
  -6   6   2       29.21       32.72      4.85 o
  -5   6   2       35.59       34.40      3.17 o
  -4   6   2       54.59       52.71      4.13 o
  -3   6   2     1359.96     1485.50     41.61 o
  -2   6   2      302.45      352.33      9.06 o
  -1   6   2     6867.97        0.01      1.03 o
   0   6   2     2681.45     2815.52    104.92 o
   1   6   2     1397.00     1621.87     52.40 o
   2   6   2     2330.89     2482.98    123.14 o
   3   6   2     1344.96     1365.82     42.86 o
   4   6   2      577.83      544.19     23.32 o
   5   6   2     2814.84     1362.96     45.04 o
   6   6   2      292.23      303.94      8.52 o
   7   6   2      647.38      670.97     15.13 o
   8   6   2     1138.33     1212.74     30.64 o
   9   6   2       39.30       38.22      6.72 o
  10   6   2       10.22       15.68      5.66 o
  11   6   2      148.98      152.63     11.79 o
  12   6   2       57.32       65.95      9.15 o
  13   6   2      178.77      179.09     13.54 o
 -13   7   2        9.27        8.59      6.64 o
 -12   7   2       16.01       19.90      6.91 o
 -11   7   2      165.26      169.68     12.27 o
 -10   7   2        6.59        4.69      5.10 o
  -9   7   2       16.80       29.51      6.32 o
  -8   7   2       24.69       27.08      5.47 o
  -7   7   2      511.35      499.14     20.02 o
  -6   7   2      246.02      225.35     11.77 o
  -5   7   2     3057.92     3299.98    101.62 o
  -4   7   2      587.96      615.73     15.00 o
  -3   7   2     2527.87     2896.77     85.64 o
  -2   7   2     1079.96     1105.15     32.06 o
   0   7   2    12734.21    14284.19    276.71 o
   1   7   2     1539.18     1691.04     50.07 o
   2   7   2      284.86      279.82     13.16 o
   3   7   2     3362.45     3655.66     78.58 o
   4   7   2     1774.40     1948.51     41.67 o
   6   7   2      324.80      328.62      9.30 o
   7   7   2       48.88       47.27      4.24 o
   8   7   2       48.02       50.67      7.39 o
   9   7   2      563.65      567.26     22.96 o
  10   7   2       66.71       69.28      8.87 o
  11   7   2       82.97       77.92      9.88 o
  12   7   2        2.84       -6.85      5.69 o
 -13   8   2       54.76       40.03      8.69 o
 -12   8   2       35.81       27.89      7.60 o
 -11   8   2      187.56      209.76     13.99 o
 -10   8   2       65.24       60.44      8.51 o
  -9   8   2      923.44      902.00     33.28 o
  -8   8   2      424.60      394.74     18.31 o
  -7   8   2      980.47      915.11     32.87 o
  -6   8   2      162.91      148.90      9.88 o
  -5   8   2      201.13        1.54      1.85 o
  -4   8   2      382.74      398.75     16.52 o
  -3   8   2     4448.76     4872.49    101.57 o
  -2   8   2      628.96      681.77     13.36 o
  -1   8   2      978.98     1229.33     26.86 o
   0   8   2     1215.80     1465.11     26.84 o
   1   8   2      409.52      370.45      7.73 o
   2   8   2     2041.39     2152.74     38.10 o
   3   8   2      153.25      135.87      7.01 o
   4   8   2     1154.39     1206.07     23.63 o
   6   8   2      965.53      960.59     24.97 o
   7   8   2      112.06      117.57      7.78 o
   8   8   2      286.32      268.15     15.31 o
   9   8   2       32.79       23.69      6.55 o
  10   8   2       11.48        6.90      5.91 o
  11   8   2       53.52       55.83      9.07 o
  12   8   2       17.95        5.26      6.68 o
  13   8   2       45.05       55.02      9.46 o
 -13   9   2      224.62      268.92     17.55 o
 -12   9   2       44.60       38.84      8.89 o
 -11   9   2       61.95       51.84      9.26 o
 -10   9   2        3.74        3.14      5.69 o
  -9   9   2       95.24       88.45      9.88 o
  -8   9   2      816.78      815.96     30.92 o
  -7   9   2     1300.98     1391.67     45.61 o
  -6   9   2      297.84      299.79     15.14 o
  -4   9   2       47.34       61.49      7.28 o
  -3   9   2      427.53      511.13     13.48 o
  -2   9   2      174.05      187.46      4.99 o
  -1   9   2     2788.52     3365.72     65.86 o
   0   9   2     1856.51     1870.81     33.76 o
   1   9   2      494.57      479.11     12.55 o
   2   9   2      398.27      472.41      9.21 o
   3   9   2      401.27      399.66     13.07 o
   4   9   2      928.74     1042.74     46.81 o
   5   9   2      155.60      164.60      6.71 o
   6   9   2        1.54        9.58      3.67 o
   7   9   2      895.86      935.42     33.38 o
   8   9   2      167.75      173.68     12.76 o
   9   9   2        8.01       10.71      5.98 o
  10   9   2      195.46      192.70     14.35 o
  11   9   2      122.46      130.58     13.18 o
  12   9   2        4.70       10.29      7.12 o
 -13  10   2       63.29       67.40      7.95 o
 -12  10   2      212.50      170.59     15.55 o
 -11  10   2      179.97      165.47     15.00 o
 -10  10   2      117.76      120.94     12.41 o
  -9  10   2       68.91       60.58      9.15 o
  -8  10   2      330.08      317.15     17.37 o
  -7  10   2     1122.25     1183.77     42.38 o
  -6  10   2      353.96      334.56     17.13 o
  -5  10   2     1247.71     1277.31     39.00 o
  -4  10   2       78.71       79.88      8.66 o
  -3  10   2      721.86      723.95     18.26 o
  -2  10   2     1779.11     1937.53     29.69 o
  -1  10   2      134.79      190.84      6.65 o
   0  10   2     2140.53     2361.67     42.13 o
   1  10   2      691.04      695.50     12.82 o
   2  10   2      373.08      339.09      7.87 o
   3  10   2     2061.06     2069.53     47.63 o
   4  10   2      575.20      621.13     19.75 o
   5  10   2      116.12      120.85      7.82 o
   6  10   2     1340.15     1352.10     46.20 o
   7  10   2       25.23       28.85      6.84 o
   8  10   2        1.09        4.53      5.67 o
   9  10   2        5.15        6.35      5.99 o
  10  10   2      110.68      122.72     12.72 o
  11  10   2       17.29        4.79      6.99 o
  12  10   2      188.28      182.91     16.41 o
 -12  11   2      144.96      142.36     14.75 o
 -11  11   2        3.54       -9.96      5.81 o
 -10  11   2      155.46      139.21     14.17 o
  -9  11   2       84.10       83.64     10.47 o
  -8  11   2      121.49      117.53     11.99 o
  -7  11   2      232.55      194.74     14.12 o
  -6  11   2      745.86      756.15     30.35 o
  -5  11   2      440.73      438.08     20.55 o
  -4  11   2      102.20      100.98     10.06 o
  -3  11   2       88.31       81.79      4.44 o
  -2  11   2      136.36      137.38      4.73 o
  -1  11   2     3671.74     3854.98     64.43 o
   0  11   2      206.90      183.73      6.92 o
   1  11   2      480.75      523.43     15.58 o
   2  11   2       61.03       66.20      3.72 o
   3  11   2      948.75      978.63     20.25 o
   4  11   2      140.48      164.35     22.84 o
   5  11   2     1178.95     1152.96     66.55 o
   6  11   2     1278.27     1321.88     46.11 o
   7  11   2        7.96       -0.11      5.22 o
   8  11   2      275.67      257.16     16.93 o
   9  11   2       48.86       44.21      8.68 o
  10  11   2      259.81      265.30     17.74 o
  11  11   2       24.77       23.74      8.97 o
  12  11   2        3.44       -6.06      7.20 o
 -12  12   2      168.42      191.24     17.51 o
 -11  12   2       75.11       84.78     11.99 o
 -10  12   2      189.92      190.00     16.67 o
  -9  12   2      336.94      321.48     19.42 o
  -8  12   2     1029.84     1041.50     39.29 o
  -7  12   2     1446.17     1495.02     52.26 o
  -6  12   2     1017.65     1074.71     40.72 o
  -5  12   2      369.39      372.30     19.66 o
  -4  12   2     1097.20     1151.37     40.87 o
  -3  12   2      167.01      180.99      5.59 o
  -2  12   2      328.74      360.74      8.16 o
  -1  12   2      292.44      312.96     11.33 o
   0  12   2      835.37      833.33     15.49 o
   1  12   2     1095.77     1128.09     19.60 o
   2  12   2      132.48      131.72      5.26 o
   3  12   2      205.35      217.69      8.10 o
   4  12   2     1396.72     1386.06     34.96 o
   5  12   2      123.62      142.61     12.90 o
   6  12   2      179.04      195.16     15.11 o
   7  12   2       93.25       90.12     11.11 o
   8  12   2      257.40      268.78     17.81 o
   9  12   2      148.59      144.60     14.48 o
  10  12   2       72.00       78.22     11.65 o
  11  12   2      729.86      720.17     32.72 o
  12  12   2      343.28      346.69     21.96 o
 -12  13   2      285.46      298.61     20.37 o
 -11  13   2      160.97      155.08     16.07 o
 -10  13   2       50.33       39.36      9.37 o
  -9  13   2       49.18       50.15      9.84 o
  -8  13   2      498.33      477.83     24.97 o
  -7  13   2      273.58      274.84     17.89 o
  -6  13   2       30.72       23.48      7.39 o
  -5  13   2      959.76      979.97     37.94 o
  -4  13   2       83.05       91.26     10.79 o
  -3  13   2     1191.54     1226.17     23.13 o
  -2  13   2     1579.33     1544.76     28.71 o
  -1  13   2      579.21      599.01     17.47 o
   0  13   2      475.46      456.64     14.77 o
   1  13   2      789.21      828.61     15.63 o
   2  13   2       72.20       76.14      4.41 o
   3  13   2      772.59      735.75     17.13 o
   4  13   2      379.42      363.41     14.04 o
   5  13   2       19.23       19.87      7.18 o
   6  13   2      842.41      793.88     33.22 o
   7  13   2      273.75      266.34     18.35 o
   8  13   2      119.77      124.37     13.79 o
   9  13   2      304.12      317.57     20.18 o
  10  13   2      125.81      123.81     14.61 o
  11  13   2      125.07      130.74     15.16 o
  12  13   2       94.53      131.46     15.19 o
 -12  14   2       47.16       58.38      8.48 o
 -11  14   2       38.41       38.31      9.82 o
 -10  14   2        9.63       11.19      7.79 o
  -9  14   2       24.69       18.28      7.94 o
  -8  14   2       18.87       24.30      8.05 o
  -7  14   2      281.88      262.67     17.53 o
  -6  14   2       97.46       89.14     11.64 o
  -5  14   2      256.40      233.31     16.49 o
  -4  14   2     1606.38     1655.36     39.16 o
  -3  14   2     1534.34     1486.20     27.61 o
  -2  14   2     4203.47     4374.61     73.64 o
  -1  14   2       56.48       82.15      5.51 o
   0  14   2     1240.48     1236.27     25.37 o
   1  14   2      421.49      417.12     11.79 o
   2  14   2     1738.07     1697.19     28.14 o
   3  14   2      223.06      240.93      9.18 o
   4  14   2     2534.67     2446.54     79.51 o
   5  14   2       82.63       75.50     11.06 o
   6  14   2      716.75      703.10     31.32 o
   7  14   2      977.85     1020.02     40.18 o
   8  14   2      421.29      423.99     23.76 o
   9  14   2       58.68       63.81     11.32 o
  10  14   2       79.62       71.34     12.63 o
  11  14   2      137.21      165.85     16.97 o
 -11  15   2       71.06       80.21     12.96 o
 -10  15   2       69.47       83.44     12.64 o
  -9  15   2      102.85      101.08     13.42 o
  -8  15   2      203.58      226.82     17.47 o
  -7  15   2      207.25      182.16     17.00 o
  -6  15   2      578.00      540.98     27.16 o
  -5  15   2      553.29      546.05     27.03 o
  -4  15   2      130.41      135.02     15.07 o
  -3  15   2      765.63      765.10     16.26 o
  -2  15   2      539.05      531.81     25.63 o
  -1  15   2      163.62      172.61      7.70 o
   0  15   2     3966.45     3954.40     70.73 o
   1  15   2      619.13      650.30     13.78 o
   2  15   2      988.43     1040.18     19.03 o
   3  15   2      236.90      248.77      9.51 o
   4  15   2     3230.37     3085.54     97.29 o
   5  15   2      187.33      188.36     16.61 o
   6  15   2      399.89      393.22     22.89 o
   7  15   2      420.92      400.64     23.66 o
   9  15   2      103.87      113.40     14.41 o
  10  15   2        0.30       -2.30      7.43 o
  11  15   2      441.93      449.04     26.48 o
 -11  16   2      138.17      168.99     15.35 o
 -10  16   2       47.90       38.67     10.59 o
  -9  16   2      248.74      243.92     19.28 o
  -8  16   2      137.92      137.26     15.80 o
  -7  16   2      146.60      122.52     14.55 o
  -6  16   2      159.52      146.63     15.57 o
  -5  16   2      211.30      241.05     17.56 o
  -4  16   2      987.28      923.71     25.87 o
  -3  16   2      131.53      121.42      9.08 o
  -2  16   2      716.88      772.00     17.61 o
  -1  16   2     1202.86     1174.34     28.95 o
   0  16   2     1320.01     1326.17     34.95 o
   1  16   2      328.19      364.60     11.35 o
   2  16   2      184.99      195.95      7.29 o
   3  16   2      228.72      215.19     11.39 o
   4  16   2      637.89      660.64     20.24 o
   5  16   2      921.88      937.67     38.99 o
   6  16   2      298.07      284.07     20.24 o
   7  16   2      220.56      210.25     19.24 o
   8  16   2       51.67       43.03     10.62 o
   9  16   2       25.49       36.46     10.76 o
  10  16   2        3.74      -13.23      6.62 o
  11  16   2       14.70        4.50      8.75 o
 -11  17   2       10.00       11.19     11.93 o
 -10  17   2        5.52       18.55      8.62 o
  -9  17   2       50.41       43.54     11.08 o
  -8  17   2        7.18       -0.35      7.34 o
  -7  17   2      562.03      641.44     31.39 o
  -6  17   2      209.07      239.20     17.80 o
  -5  17   2      251.45      268.46     18.96 o
  -4  17   2      393.59      369.10     26.74 o
  -3  17   2      173.67      130.49     20.13 o
  -2  17   2      127.91      116.92      7.88 o
  -1  17   2      633.94      698.38     40.88 o
   0  17   2      113.02      113.69      7.01 o
   1  17   2      441.05      411.90     12.30 o
   2  17   2      155.31      152.28      6.73 o
   3  17   2      104.10      109.90      8.94 o
   4  17   2       98.74       94.81      8.67 o
   5  17   2      342.51      315.51     21.62 o
   6  17   2      548.81      607.46     30.87 o
   7  17   2       66.07       75.07     12.98 o
   8  17   2      254.21      274.82     22.89 o
   9  17   2      456.86      469.02     27.49 o
  10  17   2       32.70       51.79     12.44 o
 -10  18   2       29.02       24.50      7.59 o
  -9  18   2        3.77        9.01      6.37 o
  -8  18   2      298.51      293.72     21.86 o
  -7  18   2       74.41       62.35     12.21 o
  -6  18   2       86.39       75.00     12.61 o
  -5  18   2      657.22      609.59     30.44 o
  -4  18   2      299.92      335.72     14.42 o
  -3  18   2      710.73      692.61     21.94 o
  -2  18   2      161.33      148.63      9.33 o
  -1  18   2       16.46       24.19      5.40 o
   0  18   2      173.87      171.44      9.65 o
   1  18   2      291.84      324.49     16.95 o
   2  18   2      279.99      282.70     11.43 o
   3  18   2       58.99       72.41      8.08 o
   4  18   2        4.36       -0.54      4.65 o
   5  18   2      195.92      198.68     18.93 o
   6  18   2     1004.29     1084.91     44.34 o
   7  18   2       77.55       80.14     13.91 o
   8  18   2       27.00       41.55     11.40 o
   9  18   2      113.18       94.17     15.33 o
  10  18   2       22.17       -1.78      8.37 o
 -10  19   2      306.43      349.97     24.98 o
  -9  19   2        8.94       -1.36      6.52 o
  -8  19   2       45.43       42.24      8.51 o
  -7  19   2       87.07       85.77     14.16 o
  -6  19   2      336.18      355.14     23.72 o
  -5  19   2      105.96      121.70     15.15 o
  -4  19   2      308.92      300.05     12.12 o
  -3  19   2      360.58      363.32     21.11 o
  -2  19   2       41.09       38.89      5.78 o
  -1  19   2      520.67      552.12     29.42 o
   0  19   2      260.74      263.37     10.49 o
   1  19   2       52.51       62.71      6.03 o
   2  19   2        4.19        5.04      4.42 o
   3  19   2      381.23      379.44     22.03 o
   4  19   2       93.82      116.98     10.18 o
   5  19   2       80.52       77.56     13.89 o
   6  19   2      109.99      115.58     16.04 o
   7  19   2      349.86      340.58     24.63 o
   8  19   2      608.60      619.72     33.64 o
   9  19   2       39.67       38.55     12.39 o
  10  19   2      202.67      197.77     21.53 o
 -10  20   2      286.28      310.79     27.16 o
  -9  20   2       39.74       44.61     12.91 o
  -8  20   2       11.35       10.53      6.93 o
  -7  20   2      160.30      159.53     13.42 o
  -6  20   2      366.97      390.60     30.65 o
  -5  20   2      227.08      252.18     12.24 o
  -4  20   2      132.11      136.83     14.48 o
  -3  20   2      330.02      288.02     19.41 o
  -2  20   2       13.69       16.28      5.29 o
  -1  20   2       34.56       35.26      6.39 o
   0  20   2      136.23      144.42      8.48 o
   1  20   2        5.27       14.41      5.19 o
   2  20   2      744.55      754.34     21.27 o
   3  20   2       33.91       31.15      9.37 o
   4  20   2       50.65       55.90     11.79 o
   5  20   2       68.88       71.36     13.39 o
   6  20   2       36.05       24.47     10.06 o
   7  20   2      117.01      140.20     18.22 o
   8  20   2       12.03       25.29     11.08 o
   9  20   2       11.05       -6.83      8.90 o
  -9  21   2       16.48        5.25     10.53 o
  -8  21   2       30.99       41.36     12.74 o
  -7  21   2      274.97      306.40     17.58 o
  -6  21   2      369.96      385.15     18.99 o
  -5  21   2       37.07       38.07      6.44 o
  -4  21   2       32.85       29.83      9.82 o
  -3  21   2       18.69       24.97      9.14 o
  -2  21   2      278.49      312.84     19.56 o
  -1  21   2       10.50        7.07      4.65 o
   0  21   2      107.98      110.15     11.84 o
   1  21   2       19.68       19.22      5.77 o
   2  21   2        5.18        1.41      6.57 o
   3  21   2      117.37      116.67     14.31 o
   4  21   2      244.63      256.94     19.96 o
   5  21   2       79.02       91.40     10.23 o
   6  21   2      117.16       93.14     15.98 o
   7  21   2       37.04       26.78     12.18 o
   8  21   2       13.44        5.18      9.90 o
   9  21   2       32.60       61.02     14.52 o
  -8  22   2       16.13        4.92     10.54 o
  -7  22   2       41.98       48.25     14.18 o
  -6  22   2       16.91       23.11     11.08 o
  -5  22   2      161.07      171.56     17.91 o
  -4  22   2      210.13      226.93     19.67 o
  -3  22   2      142.71      134.26     15.23 o
  -2  22   2      175.68      183.37      9.48 o
  -1  22   2      229.08      236.10     15.21 o
   0  22   2      232.46      229.27     12.30 o
   1  22   2       79.69       81.11      8.35 o
   2  22   2      188.92      192.15     10.67 o
   3  22   2      123.13      115.53     14.47 o
   4  22   2      178.17      190.46     18.55 o
   5  22   2       32.31       35.42     11.47 o
   6  22   2       26.55       32.35     12.54 o
   7  22   2       66.47       52.13     14.20 o
   8  22   2       41.64       16.55     11.71 o
  -8  23   2        9.53        8.55     11.14 o
  -7  23   2      112.68      107.16     18.49 o
  -5  23   2        8.19        9.25      9.80 o
  -4  23   2      158.68      131.02     16.14 o
  -3  23   2       90.27       88.01     10.71 o
  -2  23   2      113.85      117.71      8.25 o
  -1  23   2      128.87      152.30     10.85 o
   0  23   2      348.97      357.81     44.65 o
   1  23   2      277.85      290.83     19.53 o
   2  23   2      289.11      277.42     20.64 o
   3  23   2      318.64      351.26     22.78 o
   4  23   2       68.70       61.84     13.01 o
   5  23   2       80.65       61.63     13.38 o
   7  23   2        7.57        0.86     10.35 o
  -6  24   2      106.35      110.55     16.70 o
  -5  24   2      436.39      461.67     27.91 o
  -4  24   2      190.68      138.47     16.71 o
  -3  24   2       14.67        2.04      6.95 o
  -2  24   2      109.43       79.57     27.88 o
  -1  24   2      238.82      237.47     23.78 o
   0  24   2      475.52      443.90     19.26 o
   1  24   2      519.78      521.88     18.60 o
   2  24   2      115.72      139.27     16.46 o
   3  24   2       65.46       63.59     12.81 o
   4  24   2       22.07       25.05     11.44 o
   5  24   2       70.74       60.99     13.56 o
  -6  25   2       82.36      111.59     16.55 o
  -5  25   2      425.23      402.77     26.28 o
  -4  25   2       42.62       32.14      8.94 o
  -3  25   2      156.78      142.50     16.90 o
  -2  25   2      132.51      155.06     17.22 o
  -1  25   2       95.07       91.51      9.42 o
   0  25   2       16.13       12.31      6.47 o
   1  25   2      189.80      210.94     12.32 o
   2  25   2       16.84       12.45      9.50 o
   3  25   2       62.39       77.61     13.97 o
   4  25   2        0.91        3.61      9.42 o
   5  25   2       31.17       14.00     11.09 o
   6  25   2       83.46       51.54     13.87 o
  -5  26   2      115.82       85.16     15.29 o
  -4  26   2      280.25      280.14     23.73 o
  -3  26   2       73.74       72.10     13.81 o
  -2  26   2       33.69       33.82     11.42 o
  -1  26   2      122.24      134.40     10.75 o
   0  26   2       68.87       64.44     19.27 o
   1  26   2      151.11      171.38     27.36 o
   2  26   2       14.02        6.26      9.17 o
   3  26   2      217.68      180.87     18.77 o
   4  26   2       25.93       19.05     10.84 o
   5  26   2      126.13      105.48     16.57 o
  -4  27   2       23.08       19.80     11.70 o
  -3  27   2       43.94       66.10     13.60 o
  -2  27   2      153.52      185.19     18.97 o
  -1  27   2       10.36       15.68      6.70 o
   0  27   2      108.04       92.12      9.76 o
   1  27   2        0.81        9.11      9.73 o
   2  27   2      104.31       97.19     15.27 o
   3  27   2      107.17       98.54     15.33 o
   4  27   2       35.09       34.25     12.05 o
  -2  28   2      195.94      203.19     20.27 o
  -1  28   2       15.94       16.63     10.71 o
   0  28   2       47.94       43.42      8.25 o
   1  28   2       44.94       58.19     12.85 o
   2  28   2      140.95      123.66     16.97 o
  -6 -25   3      138.56      156.62     21.03 o
   6 -25   3       81.97       72.36     16.32 o
  -7 -24   3      206.12      162.50     20.49 o
  -6 -24   3      135.80      163.52     20.43 o
   6 -24   3      125.74      112.44     18.05 o
  -8 -23   3       59.25       63.57     14.59 o
  -7 -23   3       52.52       76.42     15.57 o
  -6 -23   3       14.01       12.73     10.55 o
  -5 -23   3       57.02       71.94     14.69 o
   5 -23   3      136.33      122.89     17.53 o
   6 -23   3       62.22       58.17     14.46 o
   7 -23   3        5.44        9.94     10.56 o
  -8 -22   3       32.04       20.89     10.90 o
  -7 -22   3      105.50       82.92     14.96 o
  -6 -22   3       12.31       24.07     10.95 o
  -5 -22   3        5.92        2.94      8.57 o
  -4 -22   3      439.55      435.22     27.60 o
   4 -22   3      547.64      607.63     33.28 o
   5 -22   3       53.18       29.04     11.78 o
   6 -22   3       75.36       75.25     14.96 o
   7 -22   3      175.84      189.78     21.16 o
   8 -22   3      218.85      217.52     23.16 o
  -9 -21   3      128.12      149.21     18.38 o
  -8 -21   3       90.39       79.65     14.46 o
  -7 -21   3       20.51       18.69     10.21 o
  -6 -21   3       90.43       98.38     15.22 o
  -5 -21   3      112.09      109.78     15.94 o
  -4 -21   3      127.64      148.27     17.50 o
   3 -21   3      133.75      156.67     18.17 o
   4 -21   3      150.56      154.65     18.48 o
   5 -21   3       29.60       36.15     11.31 o
   6 -21   3      229.65      231.08     22.23 o
   7 -21   3        0.03        0.84      8.91 o
   8 -21   3      180.41      182.72     20.84 o
  -9 -20   3       66.91       68.21     13.54 o
  -8 -20   3       36.08       39.71     11.00 o
  -7 -20   3       92.43       93.23     15.21 o
  -6 -20   3        9.92       -3.98      8.05 o
  -5 -20   3      329.45      352.07     23.48 o
  -4 -20   3      141.83      165.68     17.67 o
  -3 -20   3      216.13      205.37     19.06 o
   3 -20   3       35.16       41.11     10.79 o
   4 -20   3      208.57      200.71     19.88 o
   5 -20   3      118.58      116.18     15.60 o
   6 -20   3       68.05       72.59     13.23 o
   7 -20   3      209.83      239.29     22.49 o
   8 -20   3        1.97       -1.15      9.13 o
   9 -20   3       16.91        6.60      9.69 o
 -10 -19   3      241.13      236.49     21.74 o
  -9 -19   3       75.60       89.04     14.33 o
  -8 -19   3      101.03       99.95     14.37 o
  -7 -19   3        8.86        3.76      8.18 o
  -6 -19   3      160.76      182.82     18.37 o
  -5 -19   3       46.93       35.76     10.17 o
  -4 -19   3       32.14       43.21     10.41 o
  -3 -19   3      330.44      287.55     20.01 o
   2 -19   3       72.07       78.68     12.92 o
   3 -19   3      632.12      589.47     30.05 o
   4 -19   3      431.75      449.60     25.91 o
   5 -19   3        9.75       -0.47      7.01 o
   6 -19   3      100.68       86.62     13.50 o
   7 -19   3      107.24      114.38     15.77 o
   8 -19   3       58.52       61.19     13.22 o
   9 -19   3       63.21       62.24     13.30 o
 -10 -18   3      186.79      192.12     18.95 o
  -9 -18   3       18.33       30.09      9.65 o
  -8 -18   3       33.94       18.95      9.22 o
  -7 -18   3        4.31       -0.74      7.28 o
  -6 -18   3       11.11        3.76      5.63 o
  -5 -18   3       52.40       53.03     10.99 o
  -4 -18   3       65.30       49.54     10.52 o
  -3 -18   3     1276.40     1267.84     48.19 o
  -2 -18   3      227.36      239.42     17.73 o
   2 -18   3       45.68       44.23     10.30 o
   3 -18   3       91.48       90.00     12.89 o
   4 -18   3      122.42      148.58     15.81 o
   5 -18   3      146.43      123.63     15.18 o
   6 -18   3        7.31        9.42      7.83 o
   7 -18   3       78.59       72.15     13.02 o
   8 -18   3       35.53       35.57     10.63 o
   9 -18   3        8.10       -0.30      7.42 o
  10 -18   3      155.12      175.44     19.06 o
 -11 -17   3        6.88        2.00      7.65 o
 -10 -17   3      219.29      230.56     19.74 o
  -9 -17   3        1.26        3.22      7.52 o
  -8 -17   3       49.43       50.22     10.58 o
  -7 -17   3       81.79       74.27     12.04 o
  -6 -17   3      103.46      114.23     13.89 o
  -5 -17   3      442.63      440.73     16.97 o
  -4 -17   3      160.77      172.20     16.16 o
  -3 -17   3      402.36      407.22     22.61 o
  -2 -17   3      557.96      505.00     24.82 o
   1 -17   3      670.81      724.60     31.47 o
   2 -17   3      118.59      116.47     13.31 o
   3 -17   3      402.30      374.58     22.03 o
   4 -17   3       62.73       55.12     10.36 o
   5 -17   3      102.66      104.01     13.05 o
   6 -17   3      188.87      199.47     18.03 o
   7 -17   3      985.87     1022.38     41.92 o
   8 -17   3      235.59      183.44     18.18 o
   9 -17   3       84.87       88.32     13.59 o
  10 -17   3        3.25        3.87      8.37 o
 -11 -16   3       33.74       41.92     10.29 o
 -10 -16   3       56.15       63.60     11.27 o
  -9 -16   3       32.63       29.15      9.03 o
  -8 -16   3      181.46      180.98     16.83 o
  -7 -16   3       12.55       11.91      7.38 o
  -6 -16   3       48.36       48.71      9.50 o
  -5 -16   3      211.58      218.25     13.06 o
  -4 -16   3      134.17      136.46      9.62 o
  -3 -16   3      178.16      164.63     14.97 o
  -2 -16   3      490.89      422.30     22.36 o
  -1 -16   3      401.34      386.21     20.48 o
   1 -16   3     1171.95     1152.71     44.17 o
   2 -16   3     2845.01     2806.54     87.22 o
   3 -16   3       68.01       60.92     10.31 o
   4 -16   3       72.13       53.64     10.18 o
   5 -16   3      116.62      123.52     13.86 o
   6 -16   3      396.70      369.78     22.45 o
   7 -16   3      278.64      307.72     19.85 o
   8 -16   3      175.86      179.41     17.19 o
   9 -16   3       29.15       56.76     11.00 o
  10 -16   3       27.61       28.66      9.52 o
  11 -16   3       38.29       45.22     10.84 o
 -11 -15   3       30.32       35.38      9.04 o
 -10 -15   3       31.47       26.09      8.57 o
  -9 -15   3      289.02      267.11     18.40 o
  -8 -15   3       78.10       92.51     11.76 o
  -7 -15   3      234.67      210.05     16.02 o
  -6 -15   3       49.62       32.47      8.34 o
  -5 -15   3      105.40      113.30      8.75 o
  -4 -15   3      549.92      518.44     21.66 o
  -3 -15   3      100.46      125.48     12.75 o
  -2 -15   3       59.10       49.06      8.84 o
  -1 -15   3     1019.12     1106.72     40.77 o
   0 -15   3       17.78       26.94      7.90 o
   1 -15   3      136.35      151.37     13.78 o
   2 -15   3       27.00       35.28      7.90 o
   3 -15   3       83.00       74.46     10.33 o
   4 -15   3     1232.53     1187.78     45.06 o
   5 -15   3      578.88      607.79     28.08 o
   6 -15   3     1224.62     1185.47     45.33 o
   7 -15   3      149.35      168.57     15.93 o
   8 -15   3      113.04      116.56     13.77 o
   9 -15   3       24.92       21.52      8.80 o
  10 -15   3       83.57       74.44     12.01 o
  11 -15   3       80.24       75.10     12.38 o
 -12 -14   3       27.71       23.32      8.62 o
 -11 -14   3       94.54       88.03     12.03 o
 -10 -14   3      147.56      136.01     14.09 o
  -9 -14   3      131.70      163.22     14.85 o
  -8 -14   3       99.70       96.44     11.58 o
  -7 -14   3      507.86      496.08     24.33 o
  -6 -14   3      522.62      517.04     24.60 o
  -5 -14   3      471.88      449.21     15.34 o
  -4 -14   3       61.89       63.28      9.04 o
  -3 -14   3     2253.53     2200.48     49.54 o
  -2 -14   3     1038.34     1214.13     42.47 o
  -1 -14   3     1092.21     1017.78     38.07 o
   0 -14   3      387.79      432.98     18.75 o
   1 -14   3     1014.12      959.77     36.41 o
   2 -14   3      783.14      691.92     30.16 o
   3 -14   3       31.27       34.77      7.82 o
   4 -14   3      314.01      360.93     19.53 o
   5 -14   3      536.58      485.29     18.70 o
   6 -14   3      171.27      173.67     12.08 o
   7 -14   3       30.99       32.51      6.99 o
   8 -14   3      107.86      107.03     10.30 o
   9 -14   3      126.37      103.31     12.92 o
  10 -14   3       39.18       46.89     10.40 o
  11 -14   3       45.35       65.70     11.35 o
 -12 -13   3      142.63      138.46     14.09 o
 -11 -13   3        2.96       -3.38      5.85 o
 -10 -13   3       29.08       31.81      8.03 o
  -9 -13   3       74.49       69.25     10.06 o
  -8 -13   3      409.68      433.77     21.40 o
  -7 -13   3      110.12      130.84     12.30 o
  -6 -13   3      117.97      119.04     11.91 o
  -5 -13   3      213.81      210.31     14.23 o
  -4 -13   3     1050.01     1106.32     27.60 o
  -3 -13   3      260.35      265.64     11.07 o
  -2 -13   3      299.87      319.53     12.34 o
  -1 -13   3      209.32      195.58     13.84 o
   0 -13   3      417.52      495.50     15.80 o
   1 -13   3      700.82      736.76     29.27 o
   2 -13   3      652.08      624.94     26.64 o
   3 -13   3      498.71      505.53     21.07 o
   4 -13   3       76.86       74.01      7.56 o
   5 -13   3      716.04      749.90     23.77 o
   6 -13   3      352.59      389.74     16.14 o
   7 -13   3      254.08      239.18     21.15 o
   8 -13   3        3.73       -2.90      4.64 o
   9 -13   3      234.33      263.89     14.63 o
  10 -13   3       55.51       34.88      9.02 o
  11 -13   3       65.94       68.67     11.30 o
 -12 -12   3      131.60      124.91     12.81 o
 -10 -12   3      130.86      135.55     13.05 o
  -9 -12   3      331.18      297.54     17.27 o
  -8 -12   3      502.37      497.25     22.55 o
  -7 -12   3      995.55      855.33     33.50 o
  -6 -12   3      145.67      139.65     12.26 o
  -5 -12   3     1403.74     1387.12     47.30 o
  -4 -12   3      268.04      268.19     10.78 o
  -3 -12   3       21.38       24.90      4.58 o
  -2 -12   3      229.87      215.71      9.62 o
  -1 -12   3     1804.90     1798.86     41.08 o
   0 -12   3     4315.21     4587.45     92.51 o
   1 -12   3      865.73      955.05     34.78 o
   2 -12   3        4.88        5.80      3.79 o
   3 -12   3      248.47      304.67     12.65 o
   4 -12   3      498.62      491.60     17.44 o
   5 -12   3      206.01      193.76     10.96 o
   6 -12   3      520.58      533.60     19.20 o
   7 -12   3      324.28      333.84     15.74 o
   8 -12   3       55.83       51.70      7.46 o
   9 -12   3       14.50       10.94      5.65 o
  10 -12   3      178.74      198.46     24.58 o
  11 -12   3       47.00       42.54      9.37 o
  12 -12   3       69.93       58.08     10.38 o
 -12 -11   3        2.25       -2.68      5.92 o
 -11 -11   3      224.79      225.35     15.02 o
 -10 -11   3      376.01      370.57     19.15 o
  -9 -11   3        8.64       13.30      5.76 o
  -8 -11   3      775.43      774.56     30.28 o
  -7 -11   3      654.06      704.90     27.69 o
  -6 -11   3      425.65      447.33     20.20 o
  -5 -11   3       17.51       13.18      5.44 o
  -4 -11   3      535.07      574.78     31.62 o
  -3 -11   3      209.85      191.04      8.82 o
  -2 -11   3       50.03       43.31      8.07 o
  -1 -11   3     2909.98     3118.29     91.15 o
   0 -11   3      186.87      227.07     10.61 o
   1 -11   3     2061.98     2144.36     69.79 o
   2 -11   3       51.45       44.20      5.39 o
   3 -11   3      401.57      416.03     14.56 o
   4 -11   3      340.81      380.05     25.40 o
   5 -11   3      781.79      739.25     22.63 o
   6 -11   3     1117.76     1166.43     32.31 o
   7 -11   3      173.10      195.30     11.27 o
   8 -11   3      110.45      107.86      9.31 o
   9 -11   3       47.25       45.99      7.04 o
  10 -11   3       18.25       16.22     14.04 o
  11 -11   3       19.65       31.09      8.21 o
  12 -11   3       95.42      103.53     12.30 o
 -13 -10   3       36.94       47.85      8.58 o
 -12 -10   3      142.41      141.71     12.46 o
 -11 -10   3       27.86       29.09      7.12 o
 -10 -10   3       12.49       10.71      5.71 o
  -9 -10   3      314.61      318.85     16.53 o
  -8 -10   3      174.20      159.48     11.54 o
  -7 -10   3       11.08       10.89      5.06 o
  -6 -10   3      470.65      481.36     20.39 o
  -5 -10   3     1977.40     1941.16     60.55 o
  -4 -10   3      461.21      469.69     13.85 o
  -3 -10   3      704.50      749.56     19.66 o
  -2 -10   3      462.47      406.54     12.28 o
  -1 -10   3      380.02      414.83     12.39 o
   0 -10   3     1782.76     1917.86     42.96 o
   1 -10   3      358.59      355.62     12.04 o
   2 -10   3      908.53      921.70     47.64 o
   3 -10   3     2227.09     2346.00     62.68 o
   4 -10   3      432.09      484.51     36.42 o
   5 -10   3       57.83       65.47      6.53 o
   6 -10   3      469.14      457.04     16.78 o
   7 -10   3      242.60      251.43     11.96 o
   8 -10   3       28.91       28.66      5.78 o
   9 -10   3       50.84       52.73      7.11 o
  10 -10   3       40.96       29.67      8.70 o
  11 -10   3      168.85      152.88     11.65 o
  12 -10   3      200.13      230.16     15.72 o
 -13  -9   3       22.77       31.99      7.01 o
 -12  -9   3      421.11      417.89     19.51 o
 -11  -9   3      355.73      371.27     18.02 o
 -10  -9   3       64.69       65.45      8.06 o
  -9  -9   3        1.58        0.62      4.41 o
  -8  -9   3      883.02      873.15     31.37 o
  -7  -9   3      524.60      539.72     21.85 o
  -6  -9   3     1447.72     1360.53     43.57 o
  -4  -9   3     2241.67     2291.94     69.14 o
  -3  -9   3      231.66      265.01      9.45 o
  -2  -9   3      451.15      580.30     15.29 o
  -1  -9   3     2735.02     3102.21     63.80 o
   0  -9   3     2974.07     3443.64     73.97 o
   1  -9   3     4043.14     4782.76    102.70 o
   2  -9   3     1395.25     1572.22     49.59 o
   3  -9   3      353.60      332.31     12.07 o
   4  -9   3       99.98       87.34      7.64 o
   5  -9   3       43.05       40.76      7.70 o
   6  -9   3       55.61       47.44      5.94 o
   7  -9   3      686.68      663.53     21.17 o
   8  -9   3      111.29      104.00      8.59 o
   9  -9   3       44.70       43.20      6.47 o
  10  -9   3       20.19       23.26      5.77 o
  11  -9   3       29.18       36.09      7.83 o
  12  -9   3       48.49       50.27      8.80 o
 -13  -8   3      149.70      156.00     11.37 o
 -12  -8   3      163.29      165.77     11.49 o
 -11  -8   3      174.04      181.03     11.75 o
 -10  -8   3       15.53        8.20      4.78 o
  -9  -8   3       63.52       69.47      7.78 o
  -8  -8   3      209.83      220.10     12.36 o
  -7  -8   3      430.33      422.18     17.52 o
  -6  -8   3      121.45      110.37      8.55 o
  -4  -8   3      421.23      454.16     18.03 o
  -3  -8   3      519.28      591.03     21.69 o
  -2  -8   3     4293.83     4619.02     94.21 o
  -1  -8   3     1377.09     1449.44     31.49 o
   0  -8   3     5788.86     6247.74    198.57 o
   1  -8   3      500.91      663.22     17.85 o
   2  -8   3       71.77       77.17      5.78 o
   3  -8   3      758.63      747.42     20.31 o
   4  -8   3     1671.13     1740.41     63.39 o
   6  -8   3      162.12      177.91     14.41 o
   7  -8   3       28.98       40.76      5.60 o
   8  -8   3       36.96       34.43      6.25 o
   9  -8   3      315.32      321.74     13.66 o
  10  -8   3       46.64       35.68     15.48 o
  11  -8   3       38.21       24.25      6.09 o
  12  -8   3       25.30       27.60      7.32 o
 -13  -7   3       49.40       62.73      7.85 o
 -12  -7   3      182.08      160.67     10.84 o
 -11  -7   3       49.50       45.97      6.66 o
 -10  -7   3      178.51      179.63     10.87 o
  -9  -7   3      704.62      693.99     25.07 o
  -8  -7   3      645.25      579.68     21.40 o
  -7  -7   3       66.30       61.79      6.48 o
  -6  -7   3      786.83      815.27     24.85 o
  -3  -7   3     4029.59     4378.15    124.56 o
  -2  -7   3     2333.39     2759.34     56.47 o
  -1  -7   3     9734.55    11112.35    230.76 o
   0  -7   3     5065.74     5334.92    168.64 o
   1  -7   3     1772.19     2068.30     46.35 o
   2  -7   3      418.03      441.29     13.45 o
   3  -7   3       11.33       14.07      3.14 o
   4  -7   3      808.72      878.63     36.20 o
   6  -7   3      314.74      318.33     12.74 o
   7  -7   3      909.42      890.60     24.80 o
   8  -7   3        2.41        3.51      3.86 o
   9  -7   3      217.13      230.02     11.37 o
  10  -7   3       19.89       27.24      5.51 o
  11  -7   3       35.34       40.70      7.69 o
  12  -7   3        6.42        7.27      5.76 o
  13  -7   3        9.72       18.92      6.82 o
 -13  -6   3      261.94      268.90     13.07 o
 -12  -6   3       60.59       69.11      7.33 o
 -11  -6   3       43.38       52.43      6.33 o
 -10  -6   3       65.59       76.11      7.01 o
  -9  -6   3       20.06       20.18      4.54 o
  -8  -6   3      827.24      805.82     27.03 o
  -7  -6   3      817.97      865.17     28.26 o
  -6  -6   3       88.77       82.58      6.79 o
  -5  -6   3     1271.76     1362.69     41.98 o
  -4  -6   3      565.49      471.54     18.60 o
  -3  -6   3     1252.26     1271.14     39.33 o
  -2  -6   3     7955.24     9171.11    254.83 o
  -1  -6   3     1029.85     1093.38     29.66 o
   0  -6   3     2846.83     3261.35    106.95 o
   1  -6   3      291.45      308.32      9.86 o
   2  -6   3       46.56       56.69      6.69 o
   3  -6   3      216.65      175.30      8.07 o
   4  -6   3      355.03      355.31     11.58 o
   6  -6   3      571.67      507.38     15.84 o
   7  -6   3      293.34      293.31     19.88 o
   8  -6   3       81.76       75.61      6.61 o
   9  -6   3      277.94      288.09     12.27 o
  10  -6   3       94.05       84.81      7.58 o
  11  -6   3       68.27       71.79     11.31 o
  12  -6   3       27.88       20.72      5.64 o
  13  -6   3        6.62        8.42      5.66 o
 -13  -5   3       24.87       25.28      5.07 o
 -12  -5   3      197.51      190.45     10.48 o
 -11  -5   3      477.53      468.05     17.75 o
 -10  -5   3      188.66      168.06      9.46 o
  -9  -5   3     1201.95     1148.90     35.49 o
  -8  -5   3      637.10      624.87     21.84 o
  -7  -5   3      752.14      793.96     25.05 o
  -6  -5   3      287.62      310.93     12.45 o
  -5  -5   3      143.57      136.11      7.61 o
  -3  -5   3     2292.38     2191.50     67.31 o
  -2  -5   3      356.64      333.69     13.12 o
   0  -5   3     1583.08     1155.02     34.85 o
   2  -5   3     2953.08     3015.23     64.83 o
   3  -5   3      933.93      876.46     35.05 o
   5  -5   3      670.54      430.47     22.48 o
   6  -5   3      242.20      206.38      8.95 o
   7  -5   3      800.23      797.29     22.03 o
   8  -5   3       55.82       45.40      5.17 o
   9  -5   3       50.91       46.48      5.52 o
  10  -5   3       26.49       28.34      4.98 o
  11  -5   3      210.95      227.15     11.41 o
  12  -5   3       30.18       33.49      5.93 o
  13  -5   3       52.03       65.35      8.06 o
 -12  -4   3      344.93      340.21     13.69 o
 -11  -4   3      400.23      396.97     15.26 o
 -10  -4   3       47.31       44.40      5.01 o
  -9  -4   3      626.10      651.72     20.99 o
  -8  -4   3      124.20      144.39      7.69 o
  -7  -4   3       64.09       63.63      5.04 o
  -6  -4   3     1209.74     1215.63     25.63 o
  -5  -4   3     1087.36     1103.28     33.24 o
  -4  -4   3     4607.89     5406.32    149.47 o
  -2  -4   3     3986.73     4111.97    117.40 o
  -1  -4   3      750.35      835.87     27.34 o
   1  -4   3     1642.28     1665.64     56.06 o
   2  -4   3       51.06       43.66      3.73 o
   3  -4   3      599.07      605.42     25.62 o
   4  -4   3      906.41      893.55     22.54 o
   5  -4   3      491.03      462.66     13.61 o
   6  -4   3     1080.27     1043.71     26.52 o
   7  -4   3      106.12      108.99      6.84 o
   8  -4   3      691.34      643.58     18.90 o
   9  -4   3       61.65       68.72      5.98 o
  10  -4   3       37.63       44.51      8.97 o
  11  -4   3       32.71       46.99      5.93 o
  12  -4   3      250.89      255.77     12.43 o
  13  -4   3        6.50       10.78      5.48 o
 -11  -3   3       43.49       52.16      5.08 o
 -10  -3   3      185.41      182.08      8.43 o
  -8  -3   3      322.43      314.64     11.43 o
  -7  -3   3      150.66      150.20      4.80 o
  -6  -3   3      516.90      507.47     11.64 o
  -5  -3   3      171.50      184.86      7.96 o
  -4  -3   3     1229.96     1446.51     42.61 o
  -2  -3   3     1579.28     1632.76     50.64 o
  -1  -3   3      987.83     1214.15     39.09 o
   1  -3   3      286.01      278.23     13.13 o
   2  -3   3     3693.12     3524.24     74.99 o
   4  -3   3      329.25      341.36     10.57 o
   5  -3   3     1978.70     2067.97     46.06 o
   6  -3   3     1000.91     1007.20     30.67 o
   7  -3   3      584.13      572.54     16.46 o
   8  -3   3      138.84      128.76      9.22 o
   9  -3   3      186.18      173.06      8.91 o
  10  -3   3      159.98      157.50     25.92 o
  11  -3   3        2.37        7.18      4.37 o
  12  -3   3       67.59       73.02      7.12 o
  13  -3   3       31.84       32.80      6.59 o
  -7  -2   3       25.98       31.46      2.94 o
  -6  -2   3      843.78      914.05     19.39 o
  -5  -2   3     5749.94     6375.34    177.31 o
  -4  -2   3      780.64      800.80     24.55 o
  -2  -2   3     3722.18     4018.08    123.43 o
  -1  -2   3      103.66      122.96      6.47 o
   0  -2   3     3689.32     3873.60    118.64 o
   1  -2   3      352.04      387.24     15.45 o
   2  -2   3      820.64      847.06     31.13 o
   3  -2   3     6559.77     6492.06    455.74 o
   4  -2   3      655.91      674.95     17.32 o
   5  -2   3      704.24      709.47     18.27 o
   6  -2   3     1234.44     1274.80     23.55 o
   7  -2   3     1863.34     1930.67     44.15 o
   8  -2   3       79.67       79.27      5.82 o
   9  -2   3      580.12      605.30     17.69 o
  10  -2   3      301.84      314.78     12.10 o
  11  -2   3       59.69       62.09      6.40 o
  12  -2   3       89.81      105.70      9.11 o
  13  -2   3       63.59       62.59      7.54 o
  -6  -1   3      866.73      909.86     26.07 o
  -5  -1   3     1490.72     1771.22     51.30 o
  -4  -1   3     2761.16     3177.20     89.01 o
  -3  -1   3      320.01        1.77      1.22 o
  -2  -1   3      681.68      720.53     24.51 o
  -1  -1   3     2401.99     2613.94     81.92 o
   0  -1   3     1442.81     1603.17     51.77 o
   2  -1   3     6113.27       -1.20      0.76 o
   3  -1   3     4966.24     5082.40    106.67 o
   4  -1   3      355.64      349.06     10.40 o
   5  -1   3      958.83      929.71     24.63 o
   6  -1   3      621.18      708.44     17.06 o
   7  -1   3     2114.38     2148.09     48.30 o
   8  -1   3      837.60      865.82     22.79 o
   9  -1   3      171.48      165.82     16.66 o
  10  -1   3       24.41       32.43      6.39 o
  11  -1   3      177.19      190.67     10.15 o
  12  -1   3      114.87      119.92      9.50 o
  13  -1   3       45.24       50.38      7.17 o
  -6   0   3      784.59      739.37     15.50 o
  -5   0   3      773.94      963.21     28.22 o
  -4   0   3      140.13      253.59      9.14 o
  -3   0   3      867.97        0.02      0.98 o
  -1   0   3      264.66      309.16     13.20 o
   1   0   3      519.42      503.23     19.59 o
   2   0   3    63310.89       -2.36      1.18 o
   3   0   3        6.06        3.34      5.07 o
   4   0   3     2440.11     2947.16     81.89 o
   5   0   3       34.73       62.30      4.28 o
   6   0   3       49.02       43.41      5.18 o
   7   0   3      258.02      259.43     12.22 o
   8   0   3       48.33       51.29      4.86 o
   9   0   3      461.08      409.34     13.53 o
  10   0   3        5.16        5.54      3.66 o
  11   0   3      108.50      121.86     13.83 o
  12   0   3      121.94      124.44      9.67 o
  13   0   3        0.81        7.21      5.29 o
 -12   1   3      101.39       93.84      7.09 o
 -11   1   3      156.84      180.46      9.04 o
 -10   1   3      235.75      242.45     10.28 o
  -9   1   3      120.85      118.38      6.58 o
  -8   1   3     1088.81     1140.65     33.78 o
  -7   1   3      378.81      347.85      8.47 o
  -6   1   3      866.27      887.12     18.84 o
  -5   1   3     1492.43     1850.17     51.83 o
  -4   1   3     2758.89     3171.93     89.34 o
  -3   1   3      309.60        0.24      1.04 o
  -1   1   3     2392.94     2622.62     82.84 o
   0   1   3     1451.16     1602.07     52.48 o
   3   1   3     4971.45     5118.74    106.66 o
   4   1   3      363.70      368.70     10.56 o
   5   1   3      966.24      959.01     25.97 o
   6   1   3      620.77      700.01     14.28 o
   7   1   3     2107.11     2102.25     48.21 o
   8   1   3      841.42      871.15     22.92 o
   9   1   3      170.61      159.73      8.39 o
  10   1   3       24.02       27.30     12.33 o
  11   1   3      178.56      180.24     10.91 o
  12   1   3      113.92      134.16     10.08 o
  13   1   3       46.43       56.55      7.73 o
 -13   2   3        9.14        4.10      4.35 o
 -12   2   3      192.36      206.48     10.84 o
 -11   2   3      500.42      533.37     19.30 o
 -10   2   3      585.15      628.58     21.36 o
  -9   2   3       91.56       83.02      6.22 o
  -8   2   3      487.84      511.96     17.44 o
  -7   2   3       27.18       36.88      2.78 o
  -6   2   3      857.56      955.29     20.09 o
  -5   2   3     5704.88     6421.31    178.08 o
  -4   2   3      765.25      824.05     25.16 o
  -3   2   3     3267.45       -0.54      0.88 o
  -1   2   3       96.05      100.48      7.97 o
   0   2   3     3684.14     3759.35    119.88 o
   1   2   3      347.83      341.23     15.54 o
   2   2   3      823.82      848.17     26.42 o
   3   2   3     6538.19     6682.14    136.43 o
   4   2   3      658.70      692.35     20.66 o
   5   2   3      698.41      712.35     21.73 o
   6   2   3     1224.58     1238.50     29.98 o
   7   2   3     1864.65     1915.44     44.18 o
   8   2   3       80.87       79.37      5.93 o
   9   2   3      585.07      585.28     17.78 o
  10   2   3      294.66      312.06     12.27 o
  11   2   3       59.40       65.86      7.51 o
  12   2   3       88.26      105.18      9.60 o
  13   2   3       64.31       79.16      8.74 o
 -13   3   3       29.41       31.19      6.06 o
 -12   3   3      247.74      239.51     12.53 o
 -11   3   3       42.52       38.36      5.66 o
 -10   3   3      181.71      172.21      9.71 o
  -9   3   3      370.50      375.78     14.75 o
  -8   3   3      319.98      318.90     12.71 o
  -7   3   3      148.07      129.47      7.62 o
  -6   3   3      516.36      512.26     17.54 o
  -5   3   3      180.40      202.37      8.85 o
  -4   3   3     1240.32     1460.90     43.29 o
  -3   3   3      239.61       -1.33      0.66 o
  -1   3   3      995.96     1242.59     41.96 o
   1   3   3      296.54      298.29     14.00 o
   2   3   3     3689.29     3580.41    100.59 o
   4   3   3      325.04      351.36     10.72 o
   5   3   3     1982.70     2042.12     47.44 o
   6   3   3     1011.28     1009.46     25.13 o
   7   3   3      583.71      571.61     16.60 o
   8   3   3      144.37      124.83      9.59 o
   9   3   3      185.59      182.67      9.26 o
  10   3   3      160.76      159.32     10.32 o
  11   3   3        2.60       -2.63      4.63 o
  12   3   3       66.28       62.95      8.47 o
  13   3   3       32.56       40.34      7.67 o
 -13   4   3       55.08       53.88      7.65 o
 -12   4   3      347.61      332.96     15.87 o
 -11   4   3      402.99      408.07     17.20 o
 -10   4   3       47.65       52.80      6.18 o
  -9   4   3      630.30      610.21     22.46 o
  -8   4   3      124.89      161.69      9.00 o
  -7   4   3       64.15       51.92      5.45 o
  -6   4   3     1195.39     1200.87     37.35 o
  -5   4   3     1080.24     1086.46     34.04 o
  -4   4   3     4581.50     5257.89    150.08 o
  -2   4   3     3995.96     4194.41    117.91 o
   0   4   3     1359.63      642.33     24.39 o
   1   4   3     1668.69     1730.89     57.01 o
   2   4   3       48.29       47.59      4.93 o
   3   4   3      595.76      608.17     19.33 o
   4   4   3      903.55      928.30     22.58 o
   5   4   3      490.27      456.59     13.55 o
   6   4   3     1086.15     1059.73     26.29 o
   7   4   3      109.65      110.23      9.92 o
   8   4   3      700.90      672.48     25.33 o
   9   4   3       61.55       60.84      6.15 o
  10   4   3       37.00       45.78      6.95 o
  11   4   3       33.16       35.02      7.00 o
  12   4   3      246.68      265.26     15.05 o
  13   4   3        6.61        6.57      6.14 o
 -13   5   3       25.78       20.65      6.33 o
 -12   5   3      201.47      203.35     12.66 o
 -11   5   3      479.16      472.91     19.89 o
 -10   5   3      187.22      177.74     10.91 o
  -9   5   3     1208.73     1121.26     37.09 o
  -8   5   3      643.54      684.94     23.48 o
  -7   5   3      755.23      738.97     26.16 o
  -6   5   3      285.83      320.78     13.52 o
  -5   5   3      146.61      120.67      7.79 o
  -3   5   3     2294.91     2439.57     68.21 o
  -2   5   3      350.00      317.99     13.25 o
   2   5   3     2947.64     3010.30    126.21 o
   3   5   3      949.29      922.90     22.47 o
   5   5   3      671.59      416.50     16.66 o
   6   5   3      248.19      216.27      9.10 o
   7   5   3      802.19      832.95     22.24 o
   8   5   3       53.84       43.57     13.92 o
   9   5   3       49.89       58.84      6.21 o
  10   5   3       26.27       22.65      6.01 o
  11   5   3      212.08      199.09     13.12 o
  12   5   3       29.42       47.57      8.26 o
  13   5   3       53.49       58.21      9.11 o
 -13   6   3      259.46      261.80     15.71 o
 -12   6   3       60.50       65.72      8.82 o
 -11   6   3       43.46       49.44      7.52 o
 -10   6   3       63.91       52.71      7.48 o
  -9   6   3       21.01       20.75      5.26 o
  -8   6   3      832.63      816.89     28.67 o
  -7   6   3      831.79      857.30     29.49 o
  -6   6   3       90.12       89.33      7.61 o
  -4   6   3      565.49      611.46     20.20 o
  -3   6   3     1239.37     1255.85     39.84 o
  -2   6   3     7963.08     9072.75    255.24 o
   0   6   3     2884.12     3474.95     68.69 o
   1   6   3      290.39      317.98      9.63 o
   2   6   3       44.99       50.07      8.52 o
   3   6   3      214.59      168.43     10.13 o
   4   6   3      362.28      330.25     11.20 o
   6   6   3      580.59      536.68     15.91 o
   7   6   3      294.04      278.82     11.16 o
   8   6   3       83.27       79.44      9.66 o
   9   6   3      281.55      306.61     15.66 o
  10   6   3       93.30       96.49      9.83 o
  11   6   3       69.26       72.39      9.31 o
  12   6   3       27.77       18.11      6.86 o
  13   6   3        6.62        9.59      7.09 o
 -13   7   3       49.60       56.83      9.34 o
 -12   7   3      182.29      191.23     13.60 o
 -11   7   3       50.53       43.55      7.75 o
 -10   7   3      176.59      186.61     12.30 o
  -9   7   3      710.42      713.51     26.82 o
  -8   7   3      644.86      574.67     22.62 o
  -7   7   3       67.91       60.70      7.22 o
  -6   7   3      784.02      561.74     23.94 o
  -4   7   3      666.25      703.22     25.14 o
  -3   7   3     3990.32     4313.23    124.97 o
  -2   7   3     2346.87     2706.84     55.94 o
  -1   7   3     9733.23    11388.79    232.12 o
   0   7   3     5055.58     5460.60     91.46 o
   1   7   3     1757.63     2086.06     31.68 o
   2   7   3      430.51      453.50     13.48 o
   3   7   3       12.28       13.39      3.25 o
   4   7   3      826.91      831.60     22.02 o
   6   7   3      314.59      320.61     11.86 o
   7   7   3      916.57      902.11     24.47 o
   8   7   3        2.61        0.95      3.85 o
   9   7   3      219.47      240.06     14.38 o
  10   7   3       19.48       23.30      6.76 o
  11   7   3       34.88       26.37      7.45 o
  12   7   3        6.37       10.99      6.60 o
  13   7   3        9.84       18.90      7.91 o
 -13   8   3      147.61      150.74     14.00 o
 -12   8   3      163.66      147.80     13.39 o
 -11   8   3      174.62      165.00     13.87 o
 -10   8   3       16.09       14.83      6.00 o
  -9   8   3       64.35       82.84      9.23 o
  -8   8   3      213.61      247.85     14.06 o
  -7   8   3      422.30      400.73     18.39 o
  -6   8   3      122.26      112.40      8.78 o
  -4   8   3      425.85      434.67     18.49 o
  -3   8   3      516.87      557.55     21.84 o
  -2   8   3     4292.42     4690.37     76.51 o
  -1   8   3     1372.63     1412.31     47.91 o
   0   8   3     5768.22     6470.14    107.66 o
   1   8   3      500.78      657.22     11.98 o
   2   8   3       72.38       80.86      5.71 o
   3   8   3      753.59      737.31     20.08 o
   4   8   3     1657.95     1725.06     46.85 o
   5   8   3      283.91      291.44     15.31 o
   6   8   3      160.72      166.82      8.87 o
   7   8   3       29.72       32.66      6.31 o
   8   8   3       38.67       24.95      6.72 o
   9   8   3      317.76      324.43     17.59 o
  10   8   3       47.14       38.91      8.39 o
  11   8   3       39.74       43.66      8.45 o
  12   8   3       25.20       23.48      7.79 o
 -13   9   3       22.23       23.21      8.22 o
 -12   9   3      418.77      419.69     22.01 o
 -11   9   3      354.27      375.51     20.08 o
 -10   9   3       64.31       62.01      9.24 o
  -9   9   3        1.42       -3.88      4.84 o
  -8   9   3      889.59      889.14     33.02 o
  -7   9   3      524.44      549.81     23.03 o
  -6   9   3     1444.32     1298.89     44.35 o
  -4   9   3     2231.89     2243.77     69.76 o
  -3   9   3      225.17      276.32     14.18 o
  -2   9   3      444.13      563.82     11.98 o
  -1   9   3     2746.96     3054.30     76.47 o
   0   9   3     2972.55     3406.77     59.26 o
   1   9   3     4042.47     4826.19     70.50 o
   2   9   3     1394.17     1551.93     24.68 o
   3   9   3      361.19      322.97     11.73 o
   4   9   3      100.83       70.47     11.10 o
   5   9   3       42.11       44.39      5.31 o
   6   9   3       53.07       55.96      5.95 o
   7   9   3      686.28      701.74     20.70 o
   8   9   3      111.13      107.61     11.00 o
   9   9   3       45.33       39.39      8.17 o
  10   9   3       20.30       20.25      7.57 o
  11   9   3       29.60       34.69      8.51 o
  12   9   3       47.36       44.43      9.36 o
 -13  10   3       37.46       34.10      9.17 o
 -12  10   3      145.69      145.40     14.27 o
 -11  10   3       26.63       12.95      7.28 o
 -10  10   3       12.73        5.55      6.31 o
  -9  10   3      315.95      323.21     18.05 o
  -8  10   3      173.34      183.90     13.13 o
  -7  10   3       10.81       10.26      5.13 o
  -6  10   3      461.76      451.78     21.06 o
  -5  10   3     1977.02     1899.82     61.52 o
  -4  10   3      460.71      446.39     20.34 o
  -3  10   3      702.81      746.74     19.30 o
  -2  10   3      456.59      383.32     15.74 o
  -1  10   3      381.19      413.98     10.02 o
   0  10   3     1771.78     1975.32     35.76 o
   1  10   3      366.73      338.56      8.06 o
   2  10   3      898.92      914.50     15.96 o
   3  10   3     2225.65     2290.79     41.99 o
   4  10   3      431.99      466.65     16.90 o
   5  10   3       59.47       68.49      8.06 o
   6  10   3      474.16      509.01     17.89 o
   7  10   3      241.71      258.84     15.97 o
   8  10   3       29.54       39.01      7.99 o
   9  10   3       49.69       50.27      9.07 o
  10  10   3       40.53       23.08      8.04 o
  11  10   3      169.89      179.17     15.60 o
  12  10   3      196.62      224.27     17.09 o
 -12  11   3        2.10        2.11      6.97 o
 -11  11   3      224.12      250.32     17.68 o
 -10  11   3      373.47      387.15     21.13 o
  -9  11   3        8.39        3.18      5.62 o
  -8  11   3      782.95      800.88     32.17 o
  -7  11   3      656.09      688.44     28.79 o
  -6  11   3      430.65      451.70     21.39 o
  -5  11   3       19.66       22.74      6.37 o
  -4  11   3      533.08      519.67     23.60 o
  -3  11   3      205.99      205.03      9.59 o
  -2  11   3       49.83       42.49      3.65 o
  -1  11   3     2922.74     2993.55     46.08 o
   0  11   3      190.00      227.26      6.68 o
   1  11   3     2097.23     2211.32     34.41 o
   2  11   3       50.80       53.62      3.51 o
   3  11   3      398.70      408.56     21.96 o
   4  11   3      341.19      365.09     14.55 o
   5  11   3      776.39      762.20     21.99 o
   6  11   3     1127.89     1222.17     42.67 o
   7  11   3      174.29      153.27     13.99 o
   8  11   3      106.13       71.93     10.17 o
   9  11   3       47.88       46.24      9.38 o
  10  11   3       17.99       17.30      7.51 o
  11  11   3       20.05       -3.38      7.44 o
  12  11   3       93.67       87.02     12.91 o
 -12  12   3      132.63      126.40     14.55 o
 -11  12   3      157.11      151.52     15.63 o
 -10  12   3      133.14      137.64     14.25 o
  -9  12   3      332.16      309.20     18.78 o
  -8  12   3      497.72      446.44     23.33 o
  -7  12   3     1001.89      918.01     35.37 o
  -6  12   3      144.82      128.31     12.62 o
  -5  12   3     1407.33     1380.19     48.13 o
  -4  12   3      266.76      248.39     15.64 o
  -3  12   3       21.75       20.36      3.39 o
  -2  12   3      228.77      220.88      7.43 o
  -1  12   3     1804.48     1799.80     34.45 o
   0  12   3     4292.09     4371.61    117.61 o
   1  12   3      860.74      943.49     17.20 o
   2  12   3        4.66        4.71      2.49 o
   3  12   3      249.15      282.46     26.57 o
   4  12   3      498.83      533.18     17.24 o
   5  12   3      212.26      192.35     17.14 o
   6  12   3      530.10      593.57     26.06 o
   7  12   3      321.84      350.39     20.06 o
   8  12   3       55.63       44.82      9.20 o
   9  12   3       15.16        7.09      6.97 o
  10  12   3      174.78      184.51     16.87 o
  11  12   3       46.19       40.10     10.00 o
  12  12   3       70.45       66.56     11.98 o
 -12  13   3      140.28      152.45     16.28 o
 -11  13   3        3.13        2.29      7.37 o
 -10  13   3       28.45       20.16      8.74 o
  -9  13   3       74.49       64.42     10.49 o
  -8  13   3      411.28      396.04     22.47 o
  -7  13   3      110.05       90.99     11.91 o
  -6  13   3      120.52      103.09     11.85 o
  -5  13   3      213.69      189.39     14.35 o
  -4  13   3     1044.29     1078.24     27.56 o
  -3  13   3      257.23      266.26      7.78 o
  -2  13   3      301.69      339.52      9.70 o
  -1  13   3      209.88      224.59      8.62 o
   0  13   3      414.17      494.79     13.26 o
   1  13   3      700.20      726.00     14.35 o
   2  13   3      666.72      628.14     12.78 o
   3  13   3      512.09      495.94     16.01 o
   4  13   3       77.38       74.44     17.56 o
   5  13   3      709.16      752.65     31.39 o
   6  13   3      355.94      390.30     21.44 o
   7  13   3      256.41      284.89     18.22 o
   8  13   3        3.67        8.09      6.83 o
   9  13   3      235.49      248.66     18.58 o
  10  13   3       55.71       54.14     11.00 o
  11  13   3       67.33       73.68     12.38 o
 -12  14   3       27.40       20.72      9.37 o
 -11  14   3       93.16       80.50     12.70 o
 -10  14   3      146.19      145.86     15.67 o
  -9  14   3      132.47      132.23     15.10 o
  -8  14   3       98.19       75.72     11.53 o
  -7  14   3      512.66      512.52     25.71 o
  -6  14   3      522.70      516.44     25.38 o
  -5  14   3      465.60      431.28     22.36 o
  -4  14   3       62.28       70.63      6.70 o
  -3  14   3     2257.33     2189.28     39.05 o
  -2  14   3     1035.32     1135.15     23.07 o
  -1  14   3     1086.32     1036.07     21.82 o
   0  14   3      396.29      434.91     12.28 o
   1  14   3     1015.40      963.74     18.03 o
   2  14   3      784.80      751.14     14.65 o
   3  14   3       30.82       32.40      4.56 o
   4  14   3      308.89      343.06     23.46 o
   5  14   3      540.34      529.30     25.57 o
   6  14   3      173.18      151.10     15.31 o
   7  14   3       31.00       27.04      8.86 o
   8  14   3      106.89       95.68     13.16 o
   9  14   3      128.55      101.93     13.83 o
  10  14   3       40.07       24.20      9.35 o
  11  14   3       44.56       48.90     11.63 o
 -11  15   3       30.10       17.63      8.91 o
 -10  15   3       31.19       34.75     10.04 o
  -9  15   3      287.40      344.28     21.92 o
  -8  15   3       78.71       83.80     12.50 o
  -7  15   3      233.95      220.47     17.25 o
  -6  15   3       47.80       53.54     10.19 o
  -5  15   3      104.71      118.12     13.55 o
  -4  15   3      557.14      539.62     17.63 o
  -3  15   3       97.69      109.27      7.61 o
  -2  15   3       56.85       45.67      4.65 o
  -1  15   3     1010.24     1087.06     23.29 o
   0  15   3       16.30       14.70      4.13 o
   1  15   3      135.68      147.72      6.47 o
   2  15   3       24.60       27.00      3.55 o
   3  15   3       83.65       68.14      5.90 o
   4  15   3     1220.61     1240.98     45.92 o
   5  15   3      579.05      606.87     29.07 o
   6  15   3     1224.35     1195.38     46.13 o
   7  15   3      145.02      144.32     16.00 o
   8  15   3      111.97      103.12     13.85 o
   9  15   3       23.50       18.94      8.63 o
  10  15   3       84.34       74.47     12.97 o
  11  15   3       80.25       65.37     12.99 o
 -11  16   3       33.65       38.47     10.89 o
 -10  16   3       56.14       56.03     12.01 o
  -9  16   3       33.12       31.93     10.14 o
  -8  16   3      182.31      164.15     17.12 o
  -7  16   3       13.18       18.98      8.29 o
  -6  16   3       48.95       62.12     10.79 o
  -5  16   3      207.14      182.44     16.87 o
  -4  16   3      133.74      117.04     12.65 o
  -3  16   3      175.77      154.66      6.73 o
  -2  16   3      497.34      405.04     11.52 o
  -1  16   3      410.49      359.67     18.32 o
   0  16   3      619.01      593.07     17.87 o
   1  16   3     1163.60     1197.86     25.10 o
   2  16   3     2847.50     2676.22     42.81 o
   3  16   3       69.66       66.49      6.04 o
   4  16   3       71.57       71.84      7.66 o
   5  16   3      113.79      107.81     13.43 o
   6  16   3      397.21      438.89     24.69 o
   7  16   3      281.84      240.54     20.96 o
   8  16   3      176.59      144.27     17.04 o
   9  16   3       27.73       16.02      9.25 o
  10  16   3       29.11       22.21     10.34 o
  11  16   3       36.80       25.92     10.70 o
 -11  17   3        7.30        8.16      9.12 o
 -10  17   3      219.06      222.93     21.01 o
  -9  17   3        1.41       13.06      8.38 o
  -8  17   3       48.59       60.25     11.71 o
  -7  17   3       81.48       52.44     11.18 o
  -6  17   3      102.70      104.43     13.55 o
  -5  17   3      446.80      463.68     25.46 o
  -4  17   3      161.41      153.04     10.50 o
  -3  17   3      405.24      422.64     16.00 o
  -2  17   3      555.32      462.60     15.12 o
  -1  17   3      405.94      391.47     12.12 o
   0  17   3      487.55      483.26     19.46 o
   1  17   3      682.76      679.10     17.00 o
   2  17   3      119.49      110.03      6.13 o
   3  17   3      409.66      418.21     15.90 o
   4  17   3       63.63       62.80      7.47 o
   5  17   3       99.25      101.94     13.44 o
   6  17   3      191.26      190.88     18.44 o
   7  17   3      981.42      974.32     42.61 o
   8  17   3      233.59      215.32     20.16 o
   9  17   3       84.38       87.68     14.55 o
  10  17   3        3.34       -2.99      8.75 o
 -10  18   3      185.10      200.44     20.57 o
  -9  18   3       17.97        6.24      8.31 o
  -8  18   3       33.91       23.28      9.93 o
  -7  18   3        4.56        8.71      7.47 o
  -6  18   3        9.46      -10.79      5.40 o
  -5  18   3       52.22       79.93     12.43 o
  -4  18   3       64.19       73.53      8.09 o
  -3  18   3     1262.00     1231.82     33.00 o
  -2  18   3      225.37      215.81      9.26 o
  -1  18   3      220.47      221.72      9.42 o
   0  18   3        8.33       -0.05      3.90 o
   1  18   3      408.04      396.39     18.52 o
   2  18   3       45.44       47.14      7.12 o
   3  18   3       92.34       93.42      8.85 o
   4  18   3      124.32      112.49      9.67 o
   5  18   3      147.20      142.30     15.83 o
   6  18   3        6.70        6.61      8.58 o
   7  18   3       80.76       89.86     14.35 o
   8  18   3       34.99       36.16     11.52 o
   9  18   3        8.11      -16.46      8.23 o
  10  18   3      156.75      215.95     22.02 o
 -10  19   3      241.30      244.97     16.54 o
  -9  19   3       76.09       67.50     13.75 o
  -8  19   3       98.79       68.90     13.41 o
  -7  19   3        9.53       10.43      8.98 o
  -6  19   3      160.74      142.26     17.20 o
  -5  19   3       47.95       38.30     10.13 o
  -4  19   3       32.93       17.72      8.76 o
  -3  19   3      337.71      309.18     19.18 o
  -2  19   3      160.24      173.22      9.73 o
  -1  19   3       93.74       89.12      6.89 o
   0  19   3      618.44      660.51     17.41 o
   1  19   3      140.37      133.98      8.08 o
   2  19   3       73.15       81.80      8.21 o
   3  19   3      626.62      603.98     28.05 o
   4  19   3      434.52      473.51     18.26 o
   5  19   3        9.51       -6.06      7.31 o
   6  19   3      100.64       81.45     13.88 o
   7  19   3      108.49      124.43     16.95 o
   8  19   3       59.24       76.36     14.61 o
   9  19   3       64.50       50.82     13.11 o
  -9  20   3       67.66       67.11     14.24 o
  -8  20   3       37.40       18.51      9.95 o
  -7  20   3       91.67      111.52     15.85 o
  -6  20   3        9.33       12.33      8.87 o
  -5  20   3      330.43      330.90     15.80 o
  -4  20   3      140.23      135.56     14.91 o
  -3  20   3      220.01      205.04     17.41 o
  -2  20   3      307.56      294.23     14.85 o
  -1  20   3      238.57      241.65     10.53 o
   0  20   3      621.59      607.23     16.80 o
   1  20   3      152.14      128.71     19.67 o
   2  20   3       48.34       38.94      5.87 o
   3  20   3       34.98       38.09     10.22 o
   4  20   3      209.09      193.84     17.86 o
   5  20   3      120.84      102.36     15.74 o
   6  20   3       67.89       67.06     14.01 o
   7  20   3      207.98      257.66     24.08 o
   8  20   3        1.96      -13.65      7.89 o
   9  20   3       17.84        1.88     10.16 o
  -9  21   3      126.36      143.10     13.84 o
  -8  21   3       91.18       77.84     10.81 o
  -7  21   3       20.42       28.60      8.13 o
  -6  21   3       88.94       82.29     13.03 o
  -5  21   3      111.52      113.14     14.71 o
  -4  21   3      130.48      146.94     15.74 o
  -3  21   3       36.61       41.69      8.05 o
  -2  21   3       88.61       86.36      7.07 o
  -1  21   3       10.14       14.65      4.94 o
   0  21   3      310.68      319.53     12.01 o
   1  21   3      153.75      164.25     10.48 o
   2  21   3      125.24      142.35      9.24 o
   3  21   3      134.66      117.92     14.71 o
   4  21   3      155.86      145.17     16.29 o
   5  21   3       28.72       41.81      8.22 o
   6  21   3      230.36      263.70     24.44 o
   7  21   3        0.01       -6.92      8.91 o
   8  21   3      179.91      191.37     22.05 o
  -8  22   3       32.47       29.38     11.26 o
  -7  22   3      104.66      102.20     12.17 o
  -5  22   3        5.20       11.36      9.44 o
  -4  22   3      436.95      418.83     24.83 o
  -3  22   3       79.28       79.76     10.11 o
  -2  22   3      263.65      258.11     11.78 o
  -1  22   3      365.39      369.96     13.26 o
   0  22   3      716.02      725.36     25.69 o
   1  22   3      142.00      142.02     14.06 o
   2  22   3      513.87      537.26     27.54 o
   3  22   3        8.09        5.85      9.08 o
   4  22   3      552.65      536.36     29.92 o
   5  22   3       53.60       60.15     12.84 o
   6  22   3       74.20      109.73     17.53 o
   7  22   3      176.35      171.01     21.41 o
   8  22   3      221.31      182.78     22.42 o
  -8  23   3       60.28       49.40     14.51 o
  -5  23   3       56.76       44.19     12.14 o
  -4  23   3      221.29      214.30     15.62 o
  -3  23   3       43.66       45.16      9.03 o
  -2  23   3        9.70        2.51      4.78 o
  -1  23   3       21.06       23.62      5.80 o
   0  23   3      312.93      312.03     14.14 o
   1  23   3       77.88       84.44      8.80 o
   2  23   3      135.65      132.04     15.71 o
   3  23   3      129.76      123.15     15.91 o
   4  23   3      171.65      178.63     18.75 o
   5  23   3      137.40      153.46     17.92 o
  -6  24   3      137.16      137.72     18.18 o
  -5  24   3       51.62       51.57     12.77 o
  -4  24   3       58.83       64.21     10.46 o
  -3  24   3      481.85      466.84     25.10 o
  -2  24   3      187.70      192.99     27.66 o
  -1  24   3      100.86      117.22     10.04 o
   0  24   3      188.69      198.31     12.35 o
   1  24   3      230.38      233.20     12.67 o
   2  24   3       86.69       83.15     13.65 o
   3  24   3        2.39      -11.41      7.99 o
   4  24   3       13.36       17.59     10.76 o
   5  24   3       38.87       40.20     12.52 o
  -6  25   3      136.68      171.96     19.31 o
  -5  25   3       27.85       14.56     10.71 o
  -4  25   3      130.41      122.20     18.85 o
  -3  25   3       31.33       30.38      8.95 o
  -2  25   3      195.28      194.31     18.50 o
  -1  25   3        0.62       -3.09      5.91 o
   0  25   3       54.04       46.08      7.86 o
   1  25   3      245.70      264.70     17.54 o
   2  25   3       23.17       21.35     10.21 o
   3  25   3      264.02      294.04     22.37 o
   4  25   3       38.21       32.97     11.87 o
   5  25   3      116.96      110.94     16.79 o
   6  25   3       80.81       74.59     15.28 o
  -5  26   3       98.15      101.03     15.91 o
  -4  26   3      102.07      101.44     15.95 o
  -3  26   3      149.97      155.62     17.69 o
  -2  26   3      247.55      245.27     21.03 o
  -1  26   3       99.35       94.75     10.89 o
   0  26   3       55.57       65.00      8.57 o
   1  26   3       24.74       19.18      9.99 o
   2  26   3       67.82       64.57     13.30 o
   3  26   3       21.81       30.06     11.73 o
   4  26   3       36.51       35.73     12.47 o
   5  26   3       28.36       36.67     12.48 o
  -4  27   3       92.99       82.89     14.80 o
  -3  27   3       64.72       76.21     14.63 o
  -2  27   3       38.93       43.23     12.03 o
  -1  27   3       92.79       79.52      9.14 o
   0  27   3       60.83       67.78     10.90 o
   1  27   3       48.90       54.31     12.41 o
   2  27   3       91.86       87.72     14.80 o
   3  27   3      211.39      188.67     19.98 o
  -1  28   3      171.30      211.79     19.67 o
   0  28   3      227.09      262.07     14.26 o
   1  28   3       14.64       16.14     10.38 o
  -7 -24   4        2.11      -10.81      8.58 o
  -6 -24   4        6.07       -0.63      9.89 o
   6 -24   4       63.18       86.03     16.64 o
  -8 -23   4       65.42       67.95     14.56 o
  -7 -23   4       26.22       14.62     10.56 o
  -6 -23   4       76.54       70.71     15.28 o
  -5 -23   4      250.40      233.77     23.36 o
   5 -23   4       81.85      105.69     17.37 o
   6 -23   4       92.16      160.76     20.76 o
   7 -23   4       28.11       20.40     11.58 o
  -8 -22   4       71.64       52.04     13.13 o
  -7 -22   4      271.65      258.65     24.22 o
  -6 -22   4       99.23       57.14     12.95 o
  -5 -22   4      367.80      415.81     26.58 o
   4 -22   4      211.04      212.82     21.83 o
   5 -22   4      289.63      275.50     25.35 o
   6 -22   4       91.23       79.30     15.37 o
   7 -22   4      362.73      398.76     28.02 o
   8 -22   4      113.35      162.90     20.35 o
  -9 -21   4       57.90       77.42     14.51 o
  -8 -21   4       10.73       20.10     10.28 o
  -7 -21   4       93.90       97.39     15.53 o
  -6 -21   4      152.56      172.11     19.22 o
  -5 -21   4      413.19      491.93     28.75 o
  -4 -21   4       97.68      121.90     15.86 o
   4 -21   4       12.99        9.01      9.21 o
   5 -21   4      120.60      116.92     17.00 o
   6 -21   4      297.33      316.65     23.73 o
   7 -21   4       24.06       14.65     10.79 o
   8 -21   4      235.71      209.93     22.04 o
  -9 -20   4       95.32      113.40     16.15 o
  -8 -20   4       61.74       78.72     13.89 o
  -7 -20   4      119.16      103.63     15.15 o
  -6 -20   4       76.21       58.92     12.30 o
  -5 -20   4      105.02       74.03     13.23 o
  -4 -20   4       54.72       46.63     10.75 o
  -3 -20   4      617.38      592.87     30.80 o
   3 -20   4       92.75       94.65     14.30 o
   4 -20   4      373.39      394.74     25.40 o
   5 -20   4      123.15      122.14     16.38 o
   6 -20   4       53.38       33.26     11.26 o
   7 -20   4        2.98       14.69      9.55 o
   8 -20   4        1.54        4.22      9.09 o
   9 -20   4      314.45      341.76     24.90 o
 -10 -19   4      109.91       96.88     15.15 o
  -9 -19   4      103.55      112.66     15.40 o
  -8 -19   4      210.63      234.02     20.88 o
  -7 -19   4      357.26      354.15     23.43 o
  -6 -19   4       47.07       54.60     11.55 o
  -5 -19   4       75.57       73.33     12.82 o
  -4 -19   4      258.32      245.48     18.77 o
  -3 -19   4       40.47       42.75     10.42 o
   2 -19   4      234.20      258.69     19.41 o
   3 -19   4       43.31       46.84     10.98 o
   5 -19   4       48.26       52.20     11.52 o
   6 -19   4      348.14      385.23     24.61 o
   7 -19   4       52.93       42.62     11.39 o
   8 -19   4       42.51       44.78     11.74 o
   9 -19   4      105.84       99.64     15.47 o
 -10 -18   4       39.37       42.49     10.99 o
  -9 -18   4      103.70      104.74     14.51 o
  -8 -18   4      265.60      277.44     20.21 o
  -7 -18   4       44.22       46.26     10.71 o
  -6 -18   4      192.55      188.72     13.08 o
  -5 -18   4       43.17       39.24     15.37 o
  -4 -18   4     1047.09     1065.19     43.17 o
  -3 -18   4      503.23      467.59     25.41 o
  -2 -18   4      155.69      151.33     15.73 o
   2 -18   4       32.78       25.90      8.96 o
   3 -18   4     1063.65     1109.62     43.51 o
   4 -18   4      374.96      332.78     21.78 o
   5 -18   4       56.19       50.31     10.98 o
   6 -18   4        9.59       16.90      8.61 o
   7 -18   4       77.54       61.95     12.38 o
   8 -18   4      362.24      375.19     24.65 o
   9 -18   4        2.03        4.52      8.64 o
  10 -18   4       44.54       40.88     11.38 o
 -11 -17   4       66.28       52.08     11.23 o
 -10 -17   4       62.05       65.55     11.90 o
  -9 -17   4       37.08       38.51      9.67 o
  -8 -17   4       11.72        9.84      7.91 o
  -7 -17   4        4.23        0.13      6.58 o
  -6 -17   4      132.27      135.81     11.17 o
  -5 -17   4      844.89      868.88     56.15 o
  -4 -17   4      358.29      336.99     14.53 o
  -3 -17   4      290.95      241.96     18.07 o
  -2 -17   4       17.94       10.48      6.77 o
   1 -17   4     1770.38     1670.58     58.96 o
   2 -17   4      238.89      235.96     16.99 o
   3 -17   4       99.46      136.02     14.71 o
   4 -17   4      573.68      540.94     28.46 o
   5 -17   4      308.73      333.99     20.90 o
   6 -17   4       42.72       46.01     10.59 o
   7 -17   4      105.37      129.07     15.66 o
   8 -17   4       45.21       43.76     11.04 o
   9 -17   4       80.95      102.45     14.48 o
  10 -17   4       58.83       58.81     12.46 o
 -11 -16   4        1.68        1.78      7.00 o
 -10 -16   4       96.32       81.33     12.34 o
  -9 -16   4       85.88       67.67     11.44 o
  -8 -16   4       97.42      108.19     13.45 o
  -7 -16   4      414.97      421.75     23.19 o
  -6 -16   4       14.35       24.46      8.25 o
  -5 -16   4      548.94      520.89     20.73 o
  -4 -16   4      200.14      203.84     10.90 o
  -3 -16   4      340.24      368.00     20.58 o
  -2 -16   4        4.29       15.04      7.21 o
  -1 -16   4      601.18      479.56     24.34 o
   1 -16   4     1648.28     1584.96     55.71 o
   2 -16   4      891.33      896.88     37.24 o
   3 -16   4      578.15      522.71     26.34 o
   4 -16   4      530.99      513.10     26.18 o
   5 -16   4       99.46      110.18     13.19 o
   6 -16   4      661.16      614.49     30.11 o
   7 -16   4        1.66        7.14      7.03 o
   8 -16   4      114.39      122.93     15.05 o
   9 -16   4       73.44       61.74     11.71 o
  10 -16   4        8.90       27.87      9.73 o
 -11 -15   4        4.20        1.15      6.91 o
 -10 -15   4       56.66       57.19     10.40 o
  -9 -15   4       16.76       14.05      7.29 o
  -8 -15   4      108.12       98.59     12.39 o
  -7 -15   4      456.25      454.76     23.70 o
  -6 -15   4      125.78      123.08     13.45 o
  -5 -15   4       92.65      107.54     15.62 o
  -4 -15   4       58.94       68.32      7.29 o
  -3 -15   4       26.15       27.74     14.92 o
  -2 -15   4       60.60       63.90      9.84 o
  -1 -15   4     1041.41     1039.55     39.20 o
   0 -15   4     1116.96     1083.36     40.78 o
   1 -15   4      352.02      348.67     19.67 o
   2 -15   4      132.91      109.65     12.59 o
   3 -15   4        1.32        5.82      6.05 o
   4 -15   4       16.94       16.22      5.61 o
   5 -15   4      230.74      233.86     13.49 o
   6 -15   4      238.50      252.34     13.89 o
   7 -15   4       60.73       61.53     10.88 o
   8 -15   4      119.50      114.52     11.35 o
   9 -15   4       89.14       89.76     12.99 o
  10 -15   4      148.67      191.74     18.04 o
  11 -15   4      190.95      189.36     18.39 o
 -12 -14   4       42.91       56.75     10.41 o
 -11 -14   4      169.23      173.02     15.88 o
 -10 -14   4       34.21       35.90      8.78 o
  -9 -14   4      138.99      113.90     13.05 o
  -8 -14   4       91.18       79.64     10.92 o
  -7 -14   4      115.72       94.10     11.56 o
  -6 -14   4      687.16      694.44     29.55 o
  -5 -14   4      115.68      134.96      9.38 o
  -4 -14   4      451.46      423.65     14.99 o
  -3 -14   4      142.97      139.52      9.05 o
  -2 -14   4      317.85      301.87     12.35 o
  -1 -14   4      306.87      286.38     16.75 o
   0 -14   4      577.59      644.31     27.74 o
   1 -14   4      315.35      337.63     18.85 o
   2 -14   4      115.09      129.40     12.75 o
   3 -14   4     1249.01     1254.62     35.06 o
   4 -14   4      812.75      832.99     25.24 o
   5 -14   4      164.99      175.73     12.02 o
   6 -14   4     1537.90     1577.18     42.42 o
   7 -14   4      140.82      121.95     26.27 o
   8 -14   4       19.24       39.43      8.02 o
   9 -14   4      265.63      259.04     15.48 o
  10 -14   4       16.87       14.08      8.39 o
  11 -14   4      159.62      155.55     16.19 o
 -12 -13   4      105.45       87.73     11.82 o
 -11 -13   4      150.27      151.70     14.53 o
 -10 -13   4      120.18      108.51     12.35 o
  -9 -13   4      142.98      131.94     13.25 o
  -8 -13   4       18.81       23.79      6.97 o
  -7 -13   4      147.89      157.71     13.95 o
  -6 -13   4      244.48      255.50     15.95 o
  -5 -13   4      137.33      132.54      8.68 o
  -4 -13   4      405.83      407.94     21.80 o
  -3 -13   4      191.61      184.44      9.66 o
  -2 -13   4     1558.03     1617.01     38.16 o
  -1 -13   4      868.21      777.79     30.59 o
   0 -13   4      481.80      467.35     15.17 o
   1 -13   4       12.36       12.50      6.13 o
   2 -13   4     1107.48     1194.48     31.16 o
   3 -13   4      196.10      194.73     10.93 o
   4 -13   4      464.22      490.50     17.87 o
   5 -13   4      760.89      780.25     24.57 o
   6 -13   4       97.10       92.91      9.03 o
   7 -13   4      154.05      143.61     11.28 o
   8 -13   4       84.84       76.45     10.03 o
   9 -13   4        1.68        5.46      5.45 o
  10 -13   4       56.33       60.03     11.13 o
  11 -13   4       19.74       19.76      8.48 o
 -12 -12   4       12.69        0.00      6.51 o
 -11 -12   4      160.22      151.30     13.90 o
 -10 -12   4       83.32       86.54     10.78 o
  -9 -12   4        5.48        5.30      5.94 o
  -8 -12   4      572.41      597.70     25.88 o
  -7 -12   4     1704.01     1553.85     52.89 o
  -6 -12   4      694.30      758.00     29.79 o
  -5 -12   4     2644.46     2549.58     80.43 o
  -4 -12   4      138.47      117.38      7.80 o
  -3 -12   4      876.53      856.96     22.49 o
  -2 -12   4       59.83       54.08      5.73 o
  -1 -12   4      745.70      809.29     21.80 o
   0 -12   4      255.65      252.71     10.43 o
   1 -12   4     1409.42     1425.98     36.32 o
   2 -12   4      277.78      262.18     11.56 o
   3 -12   4      551.97      568.89     33.07 o
   4 -12   4     1051.14     1002.51     32.46 o
   5 -12   4      725.82      709.49     22.75 o
   6 -12   4     1227.39     1228.22     34.02 o
   7 -12   4      400.76      387.48     16.15 o
   8 -12   4      287.14      259.44     14.29 o
   9 -12   4      100.18      129.42     16.14 o
  10 -12   4       72.21       96.65     10.26 o
  11 -12   4       65.83       74.01     11.50 o
 -12 -11   4       82.29       91.04     10.92 o
 -11 -11   4      464.25      458.33     21.78 o
 -10 -11   4      155.97      163.09     13.61 o
  -9 -11   4       64.32       64.70      9.21 o
  -8 -11   4     1252.51     1280.49     45.15 o
  -7 -11   4       12.13        1.28      4.75 o
  -6 -11   4      185.34      205.79     13.59 o
  -5 -11   4     1456.00     1515.81     50.65 o
  -4 -11   4     2023.95     2035.15     45.27 o
  -3 -11   4      565.98      573.34     16.60 o
  -2 -11   4      942.67      923.65     23.61 o
  -1 -11   4      682.98      757.85     28.66 o
   0 -11   4     2165.84     2357.15     42.43 o
   1 -11   4     2360.65     2413.12     55.37 o
   2 -11   4      162.77      169.73      9.11 o
   3 -11   4      101.98       91.54     14.09 o
   4 -11   4      371.77      371.30     14.22 o
   5 -11   4      187.96      200.39     10.98 o
   6 -11   4      108.79      113.92     22.27 o
   7 -11   4      574.32      488.71     18.42 o
   8 -11   4      312.11      325.07     15.04 o
   9 -11   4       77.95       75.93     11.37 o
  10 -11   4      109.23       94.39     11.23 o
  11 -11   4        6.31       -2.89      6.57 o
  12 -11   4      150.16      167.69     15.32 o
 -13 -10   4      105.68      160.72     13.89 o
 -12 -10   4      151.18      167.78     13.93 o
 -11 -10   4      253.50      234.19     14.86 o
 -10 -10   4      493.26      496.95     22.66 o
  -9 -10   4       49.11       52.77      7.99 o
  -8 -10   4      632.49      655.76     26.31 o
  -7 -10   4      149.41      170.60     11.92 o
  -6 -10   4      823.55      793.44     30.43 o
  -5 -10   4     1038.10     1030.61     35.94 o
  -4 -10   4      263.44      317.75     11.27 o
  -3 -10   4     1725.68     1708.30     38.48 o
  -2 -10   4      146.63      154.90      7.64 o
  -1 -10   4      507.92      612.65     16.27 o
   0 -10   4      776.05      880.92     18.32 o
   1 -10   4      156.37      162.91      8.13 o
   2 -10   4      317.24      314.06     11.95 o
   3 -10   4     1064.24     1113.05     29.12 o
   4 -10   4       99.88      101.61      7.77 o
   5 -10   4      959.27     1023.11     28.33 o
   6 -10   4      667.69      673.23     21.31 o
   7 -10   4       17.55       10.05      4.81 o
   8 -10   4      425.37      424.79     56.86 o
   9 -10   4        2.85        1.85      4.76 o
  10 -10   4       11.49       20.33     12.90 o
  11 -10   4       24.72       12.70      7.18 o
  12 -10   4       47.38       56.13      9.80 o
 -13  -9   4      195.17      219.83     14.09 o
 -12  -9   4      113.47      121.98     11.42 o
 -11  -9   4      131.26      151.46     11.60 o
 -10  -9   4      385.87      407.63     19.04 o
  -9  -9   4      124.50      131.26     10.98 o
  -8  -9   4      194.45      180.33     12.22 o
  -7  -9   4       93.53       70.82      8.17 o
  -6  -9   4      122.42      139.00      9.93 o
  -5  -9   4     2425.82     2097.61     67.69 o
  -4  -9   4     1850.22     1789.46     39.23 o
  -3  -9   4     1072.20     1159.97     27.20 o
  -2  -9   4      202.65      209.57      8.41 o
  -1  -9   4     1186.53     1227.22     23.68 o
   0  -9   4     1603.59     1891.88     43.18 o
   1  -9   4       12.47        6.89      3.10 o
   2  -9   4     4259.34     4806.25    102.62 o
   3  -9   4      120.81      106.52      7.49 o
   4  -9   4       65.16       70.79      6.43 o
   5  -9   4      422.44      430.66     25.86 o
   6  -9   4      605.74      573.89     18.64 o
   7  -9   4      344.83      378.59     14.81 o
   8  -9   4      462.63      470.59     17.55 o
   9  -9   4      245.07      274.41     13.79 o
  10  -9   4       24.54       20.61      6.11 o
  11  -9   4       15.20       19.57      6.11 o
  12  -9   4       65.15       60.65      9.86 o
 -13  -8   4       76.23       89.70      9.74 o
 -12  -8   4       35.14       37.18      7.37 o
 -11  -8   4       53.31       49.03      7.59 o
 -10  -8   4      152.84      144.55     10.70 o
  -9  -8   4      124.97      150.56     10.57 o
  -8  -8   4      139.54      161.00     10.80 o
  -7  -8   4      731.97      718.97     26.62 o
  -6  -8   4      331.40      337.57     15.48 o
  -4  -8   4       74.69       87.67      8.05 o
  -3  -8   4      101.27      116.26      6.04 o
  -2  -8   4     2357.27     2696.71     56.57 o
  -1  -8   4      566.96      658.34     13.75 o
   0  -8   4      497.69      514.75     14.70 o
   1  -8   4       37.15       28.83      3.93 o
   2  -8   4       89.71       94.00     10.03 o
   3  -8   4      540.15      560.63     16.77 o
   4  -8   4     1888.44     1916.98     45.40 o
   5  -8   4     1006.02     1048.88     27.14 o
   6  -8   4      906.81      946.81     26.08 o
   7  -8   4      190.73      178.57     10.05 o
   8  -8   4      486.47      493.52     17.50 o
   9  -8   4       95.01       92.46      8.55 o
  10  -8   4      152.93      158.11     16.33 o
  11  -8   4       51.72       50.59      7.55 o
  12  -8   4       33.17       47.94      8.69 o
 -13  -7   4      224.66      229.98     13.46 o
 -12  -7   4       64.31       80.66      8.73 o
 -11  -7   4       32.71       39.25      6.62 o
 -10  -7   4        0.13       -1.79      3.85 o
  -8  -7   4       70.03       71.72      7.51 o
  -7  -7   4      469.59      477.15     19.17 o
  -6  -7   4       34.56       38.93      5.71 o
  -4  -7   4     2003.09     2016.75     60.00 o
  -3  -7   4     4232.69     4745.20    136.86 o
  -2  -7   4      151.35      157.21      6.02 o
  -1  -7   4      421.53      440.78      9.90 o
   0  -7   4    14125.66    15287.96    470.98 o
   1  -7   4     4581.97     5024.49    107.54 o
   2  -7   4     5029.09     5522.14    116.15 o
   3  -7   4      273.14      326.96     11.53 o
   4  -7   4       24.16       30.82      7.59 o
   6  -7   4      751.49      764.30     22.45 o
   7  -7   4       36.81       37.11      5.37 o
   8  -7   4      133.13      147.60      9.55 o
   9  -7   4      224.56      222.43     11.78 o
  10  -7   4        4.41        2.80      5.04 o
  11  -7   4      323.21      312.72     14.53 o
  12  -7   4       30.95       30.72      7.72 o
 -13  -6   4      130.90      129.56     10.05 o
 -12  -6   4       44.03       58.45      7.35 o
 -11  -6   4       94.27       99.50      8.73 o
 -10  -6   4      142.64      148.01      9.85 o
  -9  -6   4      112.06      120.87      8.77 o
  -8  -6   4      323.49      298.12     13.60 o
  -7  -6   4      868.34      894.05     30.03 o
  -4  -6   4     1047.62      989.04     32.86 o
  -3  -6   4     1791.39     2004.19     61.38 o
  -2  -6   4     2072.89     2356.29     40.85 o
  -1  -6   4     2565.12     3135.52     54.32 o
   0  -6   4      315.36      295.25     13.69 o
   1  -6   4      345.34      400.77     12.00 o
   2  -6   4     1129.49     1156.90     29.55 o
   3  -6   4      862.76      945.25     24.48 o
   4  -6   4     1496.94     1605.83     58.21 o
   6  -6   4     1158.64     1193.48     30.68 o
   7  -6   4      249.76      238.15     11.57 o
   8  -6   4        3.22        2.64      3.82 o
   9  -6   4      118.22      108.42     18.21 o
  10  -6   4      275.08      296.78     13.38 o
  11  -6   4       12.51        7.75      4.90 o
  12  -6   4       58.26       61.05      8.86 o
 -13  -5   4       24.31       19.60      5.32 o
 -12  -5   4      102.54      117.91      8.96 o
 -11  -5   4      265.62      290.75     13.62 o
 -10  -5   4     1185.82     1239.87     39.08 o
  -9  -5   4       16.73       21.41      4.62 o
  -8  -5   4      672.47      650.48     22.44 o
  -7  -5   4     1997.22     1888.51     55.80 o
  -6  -5   4      538.34      544.94     19.59 o
  -3  -5   4     1076.28     1256.04     39.01 o
  -2  -5   4     1177.99     1330.68     29.20 o
  -1  -5   4      205.27      243.27      7.64 o
   0  -5   4      310.86      316.00     13.91 o
   1  -5   4      657.75      743.44     18.92 o
   2  -5   4      548.41      553.54     15.48 o
   3  -5   4       65.16       54.85      4.68 o
   4  -5   4       86.45      119.45     11.85 o
   6  -5   4      617.04      648.41     24.27 o
   7  -5   4      853.34      825.74     30.50 o
   8  -5   4      527.91      521.63     16.95 o
   9  -5   4       13.10        3.48      4.40 o
  10  -5   4      105.48      110.74      8.73 o
  11  -5   4       92.28       91.92     14.00 o
  12  -5   4      124.45      122.57     11.07 o
 -13  -4   4       15.61       18.19      4.77 o
 -12  -4   4       12.32       19.44      4.91 o
 -11  -4   4      263.72      253.60     12.29 o
 -10  -4   4      160.44      162.47      9.56 o
  -9  -4   4      177.25      181.72      9.61 o
  -8  -4   4      433.98      436.45     16.54 o
  -7  -4   4      322.63      307.78     12.52 o
  -6  -4   4      649.63      645.34     22.09 o
  -5  -4   4      150.27      188.87      9.24 o
  -4  -4   4     1081.49     1162.53     25.90 o
  -3  -4   4      146.52      160.55      7.19 o
  -2  -4   4     1465.80     1746.33     42.71 o
  -1  -4   4     2367.67     2440.54     76.17 o
   0  -4   4      250.37      270.34     12.54 o
   1  -4   4       55.03       49.36      3.90 o
   2  -4   4      506.56      479.38     13.89 o
   3  -4   4     6079.01     6441.80    134.47 o
   4  -4   4       66.77       56.47      5.78 o
   5  -4   4      111.51       91.50     22.30 o
   6  -4   4      499.87      514.73     15.65 o
   7  -4   4      446.46      446.31     14.89 o
   8  -4   4      225.67      192.08      9.75 o
   9  -4   4      177.80      177.10      9.66 o
  10  -4   4       38.86       36.09     12.22 o
  11  -4   4       27.29       25.97      6.26 o
  12  -4   4       14.90       16.02      5.56 o
  13  -4   4       16.07       19.83      6.62 o
 -13  -3   4      206.29      206.14     10.99 o
 -12  -3   4       38.39       37.34      5.42 o
 -11  -3   4       37.98       36.15      5.36 o
 -10  -3   4      223.22      221.91     10.83 o
  -9  -3   4      210.18      207.28      9.99 o
  -8  -3   4       76.90       82.10      6.37 o
  -7  -3   4      183.95      175.48      8.73 o
  -6  -3   4      187.23      183.84      8.81 o
  -5  -3   4     1340.83     1257.02     38.26 o
  -4  -3   4     3213.60     3378.00     85.12 o
  -3  -3   4      242.94      301.75     10.46 o
  -2  -3   4      165.58      181.86      5.97 o
   0  -3   4      214.51      145.54      7.53 o
   2  -3   4     2585.36     2682.64     58.90 o
   3  -3   4      147.84      135.38     10.92 o
   4  -3   4     5918.93     6380.73    134.11 o
   5  -3   4      244.73      268.40     24.95 o
   6  -3   4       93.05      134.42      7.51 o
   7  -3   4      770.26      754.52     21.13 o
   8  -3   4      130.80      129.53      9.15 o
   9  -3   4       86.75       82.13      8.18 o
  10  -3   4      108.03      123.84      8.76 o
  11  -3   4      335.88      371.93     14.72 o
  12  -3   4       60.23       80.80      7.98 o
  13  -3   4       40.55       52.56      8.41 o
 -13  -2   4      101.20      101.70      8.09 o
 -12  -2   4       77.27       85.65      7.19 o
 -11  -2   4      225.54      214.01     10.56 o
 -10  -2   4       75.34       81.31      6.61 o
  -9  -2   4      825.40      763.03     25.03 o
  -8  -2   4     1022.33     1034.63     31.16 o
  -7  -2   4      331.08      298.72     11.65 o
  -6  -2   4      888.08     1013.80     31.13 o
  -5  -2   4      795.56      767.26     24.52 o
  -4  -2   4     5258.94     6290.23    174.23 o
  -3  -2   4     8245.59     8701.73    267.45 o
  -2  -2   4     2707.44     3004.31     63.45 o
  -1  -2   4      486.52      577.33     21.09 o
   0  -2   4     2351.07     2251.18     73.89 o
   2  -2   4      649.41      803.41     19.81 o
   4  -2   4      325.14      374.15     29.35 o
   5  -2   4      619.95      691.94     18.55 o
   6  -2   4      530.85      483.42     14.68 o
   7  -2   4      296.85      301.27     11.27 o
   8  -2   4      408.67      372.20     13.34 o
   9  -2   4      172.02      177.34      9.57 o
  10  -2   4      176.32      205.60     15.87 o
  11  -2   4      121.99      127.78     14.34 o
  12  -2   4      181.51      168.62     10.52 o
  13  -2   4      137.48      135.16     11.39 o
 -13  -1   4       19.28       12.49      4.51 o
 -12  -1   4       83.76       86.43      7.21 o
 -11  -1   4        9.58       12.98      4.18 o
 -10  -1   4      130.42      135.92      8.13 o
  -9  -1   4      180.66      148.71      8.25 o
  -8  -1   4       98.50       88.37      6.22 o
  -7  -1   4      871.01      981.98     29.22 o
  -6  -1   4     1291.78     1344.43     40.23 o
  -5  -1   4      290.25      355.12     13.45 o
  -4  -1   4      534.84      582.35     19.37 o
  -2  -1   4     1406.19     1434.49     31.90 o
  -1  -1   4     1317.39     1424.99     45.94 o
   0  -1   4     6365.46     6350.90    199.59 o
   1  -1   4     1093.48     1080.17     34.51 o
   2  -1   4     2117.58     2106.58     60.77 o
   3  -1   4     1171.31     1169.27     43.03 o
   4  -1   4      615.36      616.20     23.57 o
   5  -1   4      221.16      185.67      7.85 o
   6  -1   4      672.02      716.30     19.48 o
   7  -1   4      183.35      187.13     10.71 o
   8  -1   4      321.34      300.79     11.62 o
   9  -1   4      419.96      463.61     15.65 o
  10  -1   4       36.35       39.50      5.53 o
  11  -1   4      241.17      261.66     33.09 o
  12  -1   4       57.66       80.63      8.81 o
  13  -1   4       64.81       66.34      8.65 o
 -13   0   4        2.53       -4.89      3.59 o
 -12   0   4       74.02       78.98      7.04 o
 -11   0   4      434.60      457.63     17.38 o
 -10   0   4       38.77       46.02      5.28 o
  -9   0   4       12.74       10.57      3.56 o
  -8   0   4       38.05       36.18      4.49 o
  -7   0   4      779.82      830.51     26.22 o
  -6   0   4        0.08        2.44      1.45 o
  -5   0   4       96.68       80.57      5.63 o
  -4   0   4      974.09     1031.52     31.70 o
  -3   0   4        0.64       -0.35      0.69 o
  -2   0   4     4339.97     4512.41    140.53 o
  -1   0   4     1261.90     1311.87     44.10 o
   0   0   4      608.08      621.26     23.94 o
   1   0   4      769.74      902.72     32.71 o
   5   0   4       31.33       44.65      4.31 o
   6   0   4      869.30      848.70     22.26 o
   7   0   4      489.72      507.43     15.51 o
   8   0   4       13.07       10.09      4.19 o
   9   0   4      328.88      337.03     12.79 o
  10   0   4        2.07        0.59      3.89 o
  11   0   4        1.99       -6.85      4.80 o
  12   0   4        0.73       -2.20      5.09 o
  13   0   4        0.02        1.09      5.69 o
 -13   1   4       18.67       20.93      5.14 o
 -12   1   4       84.22       83.21      7.48 o
 -11   1   4        8.59       12.02      4.25 o
 -10   1   4      130.90      136.94      8.44 o
  -9   1   4      182.08      164.03      8.74 o
  -8   1   4       96.20       94.05      6.50 o
  -7   1   4      874.65      898.93     29.37 o
  -6   1   4     1291.57     1354.03     40.58 o
  -5   1   4      299.78      396.81     13.97 o
  -4   1   4      536.62      587.51     19.58 o
  -2   1   4     1421.27     1465.91     48.52 o
  -1   1   4     1316.03     1349.86     46.63 o
   0   1   4     6363.69     6565.85    200.48 o
   1   1   4     1094.66      823.62     33.82 o
   2   1   4     2113.17     2042.70     60.64 o
   3   1   4     1172.30     1192.91     43.19 o
   4   1   4      616.74      662.20     21.46 o
   5   1   4      213.77      189.13      8.08 o
   6   1   4      667.19      710.46     19.41 o
   7   1   4      183.89      197.65      9.11 o
   8   1   4      323.68      308.35     11.66 o
   9   1   4      414.98      472.57     27.99 o
  10   1   4       35.62       25.29      8.21 o
  11   1   4      240.47      248.42     30.82 o
  12   1   4       57.40       63.23      8.42 o
  13   1   4       64.63       91.33      9.92 o
 -13   2   4      101.67      118.69      9.14 o
 -12   2   4       76.11       79.98      7.67 o
 -11   2   4      226.23      221.01     11.56 o
 -10   2   4       77.26       84.74      7.18 o
  -9   2   4      839.76      784.00     26.03 o
  -8   2   4     1003.49      964.09     31.77 o
  -7   2   4      335.04      290.25     12.26 o
  -6   2   4      880.62     1013.38     31.82 o
  -5   2   4      807.04      776.09     25.13 o
  -4   2   4     5261.91     6162.72    174.56 o
  -3   2   4     8265.59     8785.80    243.79 o
  -2   2   4     2728.23     3000.86     64.25 o
  -1   2   4      479.54      584.99     23.05 o
   0   2   4     2347.77     2368.47     75.53 o
   2   2   4      651.21      803.18     31.07 o
   4   2   4      322.50      394.94     14.64 o
   5   2   4      628.28      678.15     31.29 o
   6   2   4      524.31      482.10     14.75 o
   7   2   4      300.00      322.06     11.54 o
   8   2   4      405.78      392.72     19.56 o
   9   2   4      169.46      173.22      9.56 o
  10   2   4      172.89      193.94     10.48 o
  11   2   4      121.81      151.35     11.34 o
  12   2   4      182.95      178.50     12.82 o
  13   2   4      136.16      136.29     11.87 o
 -13   3   4      205.36      228.56     12.72 o
 -12   3   4       37.80       32.63      6.21 o
 -11   3   4       37.98       43.33      6.28 o
 -10   3   4      228.34      254.70     12.28 o
  -9   3   4      209.63      205.92     10.87 o
  -8   3   4       79.13       72.19      6.59 o
  -7   3   4      184.41      179.24      9.53 o
  -6   3   4      191.37      172.63      9.28 o
  -5   3   4     1342.04     1271.06     39.09 o
  -4   3   4     3250.08     2531.33     84.70 o
  -3   3   4      240.60      328.00     12.75 o
  -2   3   4      169.06      181.37      7.04 o
   0   3   4      215.58      166.04     10.85 o
   2   3   4     2582.99     2756.42     59.14 o
   3   3   4      145.72      148.92      6.58 o
   4   3   4     5949.65     6334.67    201.47 o
   5   3   4      242.22      232.88      9.51 o
   6   3   4       91.30      130.96     10.46 o
   7   3   4      757.05      772.40     23.29 o
   8   3   4      130.28      148.59      8.43 o
   9   3   4       88.20       82.71      9.12 o
  10   3   4      108.60      125.87     14.32 o
  11   3   4      334.70      350.31     17.51 o
  12   3   4       60.72       74.26      9.17 o
  13   3   4       40.88       43.79      8.39 o
 -13   4   4       15.18       18.85      6.21 o
 -12   4   4       12.57       16.78      5.45 o
 -11   4   4      265.76      261.28     13.60 o
 -10   4   4      160.99      192.63     11.22 o
  -9   4   4      174.55      183.93     10.77 o
  -8   4   4      426.78      456.59     17.83 o
  -7   4   4      320.76      298.16     13.40 o
  -6   4   4      649.59      669.07     23.09 o
  -5   4   4      146.26      184.41      9.74 o
  -3   4   4      151.34      174.43      8.94 o
  -2   4   4     1472.47     1733.58     58.09 o
  -1   4   4     2370.91     2393.12     79.37 o
   0   4   4      250.79      289.93     11.45 o
   1   4   4       52.62       27.66      8.98 o
   2   4   4      512.21      516.41     24.14 o
   3   4   4     6066.75     6382.21    134.37 o
   4   4   4       64.71       46.79      7.81 o
   5   4   4      113.65       96.76     11.21 o
   6   4   4      500.80      490.04     15.34 o
   7   4   4      447.32      449.62     14.78 o
   8   4   4      221.71      197.86     10.03 o
   9   4   4      177.01      173.23     10.74 o
  10   4   4       39.58       38.75      7.07 o
  11   4   4       27.35       26.92      7.04 o
  12   4   4       14.47       13.32      6.74 o
  13   4   4       15.90       20.50      7.39 o
 -13   5   4       24.69       30.42      7.05 o
 -12   5   4       99.91      108.87     10.40 o
 -11   5   4      264.81      274.96     14.88 o
 -10   5   4     1188.27     1212.44     40.68 o
  -9   5   4       16.73       25.46      5.28 o
  -8   5   4      668.36      621.21     23.56 o
  -7   5   4     1996.55     1824.63     56.81 o
  -6   5   4      534.60      542.77     20.37 o
  -5   5   4      685.16      278.54     12.39 o
  -4   5   4     1034.44     1123.49     36.10 o
  -3   5   4     1076.98     1247.93     39.62 o
  -2   5   4     1159.12     1290.40     41.23 o
  -1   5   4      192.89      249.52     10.98 o
   0   5   4      313.05      331.36     29.79 o
   1   5   4      672.85      754.02     23.04 o
   2   5   4      557.97      556.32     20.33 o
   3   5   4       64.02       51.25      4.61 o
   4   5   4       84.96       98.78      6.38 o
   6   5   4      621.46      612.52     18.31 o
   7   5   4      846.53      815.63     26.36 o
   8   5   4      526.42      507.30     16.90 o
   9   5   4       12.48        7.33      4.21 o
  10   5   4      104.78      120.45     10.92 o
  11   5   4       93.55      102.39     10.85 o
  12   5   4      125.76      117.05     11.78 o
 -13   6   4      129.67      138.03     12.40 o
 -12   6   4       43.34       41.76      7.92 o
 -11   6   4       94.35       95.47      9.87 o
 -10   6   4      143.98      147.90     11.09 o
  -9   6   4      107.51       97.82      9.38 o
  -8   6   4      324.26      291.08     14.49 o
  -7   6   4      870.22      896.52     31.02 o
  -6   6   4      154.19       98.32      7.39 o
  -4   6   4     1037.69     1047.11     33.79 o
  -3   6   4     1784.88     2097.96     62.20 o
  -2   6   4     2087.73     2382.51     48.84 o
  -1   6   4     2590.23     3290.90     91.43 o
   0   6   4      312.07      300.97      7.86 o
   1   6   4      348.95      398.28      8.13 o
   2   6   4     1116.79     1151.17     38.93 o
   3   6   4      867.05      982.77     24.53 o
   4   6   4     1506.58     1560.64     37.28 o
   6   6   4     1170.63     1195.32     30.37 o
   7   6   4      248.07      256.65     11.16 o
   8   6   4        3.16        2.30      3.86 o
   9   6   4      114.81      101.47     10.23 o
  10   6   4      276.37      309.03     16.55 o
  11   6   4       12.72       10.47      6.57 o
  12   6   4       57.80       56.69      9.41 o
 -13   7   4      225.91      247.54     16.04 o
 -12   7   4       64.50       72.22      9.78 o
 -11   7   4       30.90       18.41      6.50 o
 -10   7   4        0.13       -2.79      4.58 o
  -9   7   4       53.05       42.19      7.02 o
  -8   7   4       69.54       64.14      7.84 o
  -7   7   4      474.38      482.16     20.11 o
  -6   7   4       36.48       36.97      5.48 o
  -5   7   4     1022.44       36.51      5.10 o
  -4   7   4     1991.67     1916.79     60.41 o
  -3   7   4     4245.58     4808.44    137.64 o
  -2   7   4      155.71      165.94      5.63 o
  -1   7   4      422.65      445.26     24.87 o
   0   7   4    14078.11    15474.82    254.63 o
   1   7   4     4594.02     5096.54     73.93 o
   2   7   4     5020.29     5430.80     92.28 o
   3   7   4      274.35      329.02     11.71 o
   4   7   4       24.25       15.35      3.86 o
   5   7   4      984.53      905.10     24.27 o
   6   7   4      753.24      802.83     22.26 o
   7   7   4       36.15       28.97      5.07 o
   8   7   4      134.00      143.88      9.61 o
   9   7   4      223.58      226.62     14.57 o
  10   7   4        4.56        3.97      6.11 o
  11   7   4      327.21      314.11     17.83 o
  12   7   4       31.18       39.09      9.01 o
 -13   8   4       74.24       71.99     10.45 o
 -12   8   4       35.96       45.52      8.91 o
 -11   8   4       54.72       59.67      9.02 o
 -10   8   4      153.89      169.17     12.61 o
  -9   8   4      124.75      124.28     11.53 o
  -8   8   4      137.00      151.78     11.20 o
  -7   8   4      733.82      736.27     27.83 o
  -6   8   4      332.17      319.35     15.89 o
  -4   8   4       78.15       89.58      8.56 o
  -3   8   4      100.73      113.51      8.58 o
  -2   8   4     2379.33     2709.01     46.53 o
  -1   8   4      562.68      662.57     14.53 o
   0   8   4      502.32      516.36     11.87 o
   1   8   4       38.84       52.68      3.24 o
   2   8   4       92.64       91.56      8.11 o
   3   8   4      538.54      556.12     20.80 o
   4   8   4     1891.77     1921.84     45.06 o
   5   8   4      997.61      947.10     51.46 o
   6   8   4      909.34      928.02     25.62 o
   7   8   4      186.22      161.11      9.76 o
   8   8   4      487.17      485.44     22.23 o
   9   8   4       95.18      106.98     11.06 o
  10   8   4      149.70      127.62     12.80 o
  11   8   4       52.16       34.08      8.39 o
  12   8   4       32.86       51.28      9.58 o
 -13   9   4      196.78      180.51     16.40 o
 -12   9   4      112.76      111.78     12.69 o
 -11   9   4      132.65      136.17     13.53 o
 -10   9   4      390.35      416.13     21.09 o
  -9   9   4      124.40       98.43     10.72 o
  -8   9   4      195.18      197.74     13.27 o
  -7   9   4       93.65       77.89      8.89 o
  -6   9   4      121.12      121.88     10.87 o
  -5   9   4     2433.35     2326.11     69.25 o
  -4   9   4     1864.36     1765.20     56.83 o
  -3   9   4     1074.30     1177.72     27.32 o
  -2   9   4      209.77      204.40      6.49 o
  -1   9   4     1188.87     1272.73     24.60 o
   0   9   4     1619.63     1893.94     34.58 o
   1   9   4       13.34       10.35      2.33 o
   2   9   4     4250.78     4749.89     69.88 o
   3   9   4      120.75      115.93      5.86 o
   4   9   4       67.10       64.75      6.28 o
   5   9   4      420.15      411.66     14.58 o
   6   9   4      598.87      556.81     26.01 o
   7   9   4      342.77      353.25     20.19 o
   8   9   4      462.21      489.31     22.74 o
   9   9   4      245.92      278.29     16.90 o
  10   9   4       24.82       30.97      8.03 o
  11   9   4       15.62       19.39      7.86 o
  12   9   4       64.29       61.11     10.76 o
 -13  10   4      104.99      135.38     14.85 o
 -12  10   4      153.32      161.20     15.39 o
 -11  10   4      251.73      252.25     16.79 o
 -10  10   4      493.48      548.31     25.05 o
  -9  10   4       48.67       67.91      9.40 o
  -8  10   4      623.29      652.54     27.57 o
  -7  10   4      152.00      169.49     12.38 o
  -6  10   4      828.44      877.68     32.19 o
  -5  10   4     1032.10      997.53     36.55 o
  -4  10   4      268.80      335.11     16.89 o
  -3  10   4     1718.21     1733.93     30.28 o
  -2  10   4      146.03      167.75     12.00 o
  -1  10   4      506.99      582.65     26.96 o
   0  10   4      765.16      852.14     15.62 o
   1  10   4      158.85      157.87      9.55 o
   2  10   4      316.79      311.34      7.73 o
   3  10   4     1058.33     1107.69     25.58 o
   4  10   4       98.63      102.08     12.69 o
   5  10   4      949.34     1030.20     32.24 o
   6  10   4      667.38      672.41     45.90 o
   7  10   4       17.69        3.30      5.80 o
   8  10   4      415.14      436.36     22.04 o
   9  10   4        3.14       -0.11      6.19 o
  10  10   4       11.20        9.84      7.35 o
  11  10   4       24.85       30.60      8.92 o
  12  10   4       47.81       34.34      9.89 o
 -12  11   4       81.45       79.10     11.91 o
 -11  11   4      461.05      431.69     23.65 o
 -10  11   4      155.48      142.39     14.34 o
  -9  11   4       64.17       58.60      9.49 o
  -8  11   4     1252.86     1327.69     47.03 o
  -7  11   4       12.35        6.58      5.61 o
  -6  11   4      181.89      195.98     14.41 o
  -5  11   4     1445.45     1530.66     51.81 o
  -4  11   4     2038.71     2057.26     65.76 o
  -3  11   4      568.28      577.49     15.03 o
  -2  11   4      948.95      952.85     24.52 o
  -1  11   4      679.38      771.09     17.40 o
   0  11   4     2169.15     2289.32     93.46 o
   1  11   4     2356.80     2432.47     37.90 o
   2  11   4      160.46      162.18      5.76 o
   3  11   4      101.49      114.22      7.80 o
   4  11   4      367.22      362.99     17.78 o
   5  11   4      187.10      196.76     10.35 o
   6  11   4      108.32      112.05      8.65 o
   7  11   4      578.64      546.59     24.93 o
   8  11   4      311.04      328.90     19.61 o
   9  11   4       78.59       82.02     11.54 o
  10  11   4      109.62      101.15     12.94 o
  11  11   4        6.16        6.09      7.61 o
  12  11   4      152.30      163.23     16.56 o
 -12  12   4       12.45       11.40      8.12 o
 -11  12   4      158.90      166.87     16.18 o
 -10  12   4       81.02       75.74     11.42 o
  -9  12   4        5.32        2.54      6.11 o
  -8  12   4      565.42      560.04     26.91 o
  -7  12   4     1699.24     1568.90     54.39 o
  -6  12   4      697.72      701.15     30.24 o
  -5  12   4     2642.19     2601.62     81.70 o
  -4  12   4      143.39      125.14      8.00 o
  -3  12   4      865.65      849.00     17.18 o
  -2  12   4       57.90       56.67      4.42 o
  -1  12   4      752.71      807.57     22.22 o
   0  12   4      255.08      246.98      9.03 o
   1  12   4     1402.06     1499.66     24.89 o
   2  12   4      279.68      274.19      7.65 o
   3  12   4      561.49      570.12     14.52 o
   4  12   4     1051.48     1015.42     44.54 o
   5  12   4      720.26      730.28     23.21 o
   6  12   4     1210.48     1205.01     44.50 o
   7  12   4      399.83      372.95     20.97 o
   8  12   4      287.49      274.81     18.02 o
   9  12   4      100.94       86.24     12.53 o
  10  12   4       70.70       57.63     11.06 o
  11  12   4       66.04       59.16     11.28 o
 -12  13   4      105.83      107.64     14.35 o
 -11  13   4      152.22      158.97     16.47 o
 -10  13   4      120.21      121.75     14.35 o
  -9  13   4      142.25      124.90     14.10 o
  -8  13   4       19.25       11.13      6.94 o
  -7  13   4      144.58      139.67     14.15 o
  -6  13   4      237.50      232.87     16.28 o
  -5  13   4      134.62      130.09     12.87 o
  -4  13   4      409.04      384.05     13.90 o
  -3  13   4      190.50      182.17      6.60 o
  -2  13   4     1575.68     1652.43     27.54 o
  -1  13   4      865.57      775.78     26.47 o
   0  13   4      476.19      432.55     12.49 o
   1  13   4       12.71       17.88      3.20 o
   2  13   4     1097.57     1142.26     20.47 o
   3  13   4      195.56      195.64     10.00 o
   4  13   4      463.86      480.20     17.23 o
   5  13   4      759.08      778.82     23.58 o
   6  13   4      100.97       97.27     12.02 o
   7  13   4      154.00      150.52     14.87 o
   8  13   4       84.92       96.35     12.72 o
   9  13   4        1.53       -4.78      7.16 o
  10  13   4       57.42       71.34     11.99 o
  11  13   4       19.19       14.49      8.96 o
 -12  14   4       43.12       31.30     10.31 o
 -11  14   4      168.29      174.86     17.60 o
 -10  14   4       33.66       39.88      9.99 o
  -9  14   4      140.45      128.15     14.44 o
  -8  14   4       91.08       83.67     12.09 o
  -7  14   4      111.82      126.92     13.64 o
  -6  14   4      682.01      649.61     29.98 o
  -5  14   4      115.95      164.26     15.06 o
  -4  14   4      457.43      430.44     16.45 o
  -3  14   4      143.56      145.88      6.38 o
  -2  14   4      315.98      313.18      8.86 o
  -1  14   4      310.66      249.95      8.14 o
   0  14   4      584.24      640.29     15.78 o
   1  14   4      317.63      347.02      9.28 o
   2  14   4      114.33      130.64      5.88 o
   3  14   4     1246.11     1227.72     29.09 o
   4  14   4      823.34      788.15     24.39 o
   5  14   4      164.62      175.22     15.79 o
   6  14   4     1534.96     1566.61     56.15 o
   7  14   4      135.96      144.18     15.35 o
   8  14   4       19.40       24.66      9.09 o
   9  14   4      266.80      269.40     19.60 o
  10  14   4       17.12       26.79      9.51 o
  11  14   4      160.15      160.72     18.12 o
 -11  15   4        4.09        0.22      7.81 o
 -10  15   4       56.39       61.98     11.92 o
  -9  15   4       17.35       15.55      8.25 o
  -8  15   4      110.71       97.83     13.24 o
  -7  15   4      461.38      451.89     24.93 o
  -6  15   4      123.82      141.64     14.90 o
  -5  15   4       94.07      123.80     13.53 o
  -4  15   4       59.08       80.09      7.48 o
  -3  15   4       27.95       31.73      3.77 o
  -2  15   4       63.29       63.75      5.51 o
  -1  15   4     1051.88     1019.68     24.84 o
   0  15   4     1141.08     1064.17     23.15 o
   1  15   4      352.84      324.16     15.86 o
   2  15   4      129.79      148.50      6.32 o
   3  15   4        1.37       -0.09      3.35 o
   4  15   4       16.87        7.60      5.07 o
   5  15   4      228.59      217.88     16.79 o
   6  15   4      242.09      244.32     18.60 o
   7  15   4       60.38       75.17     12.31 o
   8  15   4      118.67      117.94     14.77 o
   9  15   4       86.74       87.63     13.81 o
  10  15   4      148.72      159.01     17.71 o
 -11  16   4        1.61      -12.94      6.90 o
 -10  16   4       96.68       75.94     12.99 o
  -9  16   4       87.33       75.69     12.67 o
  -8  16   4      100.99       81.15     13.08 o
  -7  16   4      417.56      391.56     23.76 o
  -6  16   4       14.95       17.48      7.79 o
  -5  16   4      550.35      509.79     26.68 o
  -4  16   4      196.88      182.02     10.99 o
  -3  16   4      342.69      368.78     10.40 o
  -2  16   4        4.69       12.22      3.91 o
  -1  16   4      598.12      536.09     14.38 o
   0  16   4      311.90      346.51     11.39 o
   1  16   4     1637.48     1585.54     31.78 o
   2  16   4      880.20      924.00     19.88 o
   3  16   4      577.53      526.12     15.05 o
   4  16   4      537.17      522.94     18.15 o
   5  16   4       99.52      101.94     13.69 o
   6  16   4      661.48      673.73     32.03 o
   7  16   4        2.01       -7.34      6.86 o
   8  16   4      116.60      137.29     16.52 o
   9  16   4       73.77       69.26     13.12 o
  10  16   4        8.66        6.05      9.11 o
 -11  17   4       66.04       71.20     13.56 o
 -10  17   4       63.14       54.47     12.26 o
  -9  17   4       37.11       46.67     11.66 o
  -8  17   4       12.06        5.60      7.82 o
  -7  17   4        4.27        1.13      7.09 o
  -6  17   4      132.77       93.75     13.62 o
  -5  17   4      847.76      907.53     38.66 o
  -4  17   4      352.62      325.98     14.37 o
  -3  17   4      296.31      279.95      9.25 o
  -2  17   4       16.65       14.14      5.85 o
  -1  17   4      798.49      748.52     18.44 o
   0  17   4      191.17      170.69      9.45 o
   1  17   4     1757.66     1669.02     33.52 o
   2  17   4      235.32      242.34     16.36 o
   3  17   4       99.87      113.15      7.89 o
   4  17   4      578.46      614.89     20.10 o
   5  17   4      308.14      300.30     21.44 o
   6  17   4       41.87       46.24     11.40 o
   7  17   4      109.51      101.13     14.82 o
   8  17   4       46.09       58.83     12.94 o
   9  17   4       82.18      106.13     15.64 o
 -10  18   4       41.26       34.18     11.27 o
  -9  18   4      103.72      105.51     15.32 o
  -8  18   4      266.04      293.28     21.94 o
  -7  18   4       45.11       48.50     11.02 o
  -6  18   4      194.69      184.70     18.45 o
  -5  18   4       43.59       37.24      9.95 o
  -4  18   4     1045.89     1051.68     29.71 o
  -3  18   4      503.41      492.78     18.91 o
  -2  18   4      156.11      152.81      8.19 o
  -1  18   4      195.37      202.57      9.51 o
   0  18   4      273.61      268.12     10.41 o
   1  18   4      152.23      143.49      8.16 o
   2  18   4       32.70       39.99      5.01 o
   3  18   4     1057.52     1034.93     29.60 o
   4  18   4      374.16      349.78     33.31 o
   5  18   4       57.50       83.76     13.39 o
   6  18   4        9.03        9.73      9.12 o
   7  18   4       76.73       82.19     14.14 o
   8  18   4      362.93      412.14     26.69 o
   9  18   4        2.08        6.36      9.24 o
  10  18   4       45.01       34.74     11.99 o
 -10  19   4      109.97      115.41     16.80 o
  -9  19   4      103.04       96.65     15.51 o
  -8  19   4      212.55      218.33     21.63 o
  -7  19   4      356.03      366.46     24.96 o
  -6  19   4       45.41       79.78     13.33 o
  -5  19   4       73.42       58.51      8.28 o
  -4  19   4      259.29      285.39     27.03 o
  -3  19   4       40.35       39.17     14.77 o
  -2  19   4      155.28      150.94      8.41 o
  -1  19   4      580.83      566.21     15.92 o
   0  19   4       80.71       85.96      7.03 o
   1  19   4      585.28      608.36     16.47 o
   2  19   4      236.54      219.48      9.46 o
   3  19   4       45.03       39.74      9.69 o
   4  19   4       51.91       49.95      7.83 o
   5  19   4       47.22       48.44     11.34 o
   6  19   4      348.50      377.83     25.76 o
   7  19   4       54.27       43.32     12.15 o
   8  19   4       41.41       43.82     12.22 o
   9  19   4      104.66      122.61     17.53 o
  -9  20   4       94.74      106.56     16.57 o
  -8  20   4       60.47       58.27     13.10 o
  -7  20   4      117.64      124.62     17.03 o
  -6  20   4       74.97       57.74     12.38 o
  -5  20   4      104.08       88.87      9.68 o
  -4  20   4       55.04       43.33     10.27 o
  -3  20   4      613.90      599.84     22.27 o
  -2  20   4      314.81      279.22     10.85 o
  -1  20   4       43.86       47.48      6.04 o
   0  20   4       43.30       44.02      5.83 o
   1  20   4      194.42      176.77     10.67 o
   2  20   4       23.60       23.76      5.36 o
   3  20   4       94.15       93.24     12.96 o
   4  20   4      371.14      397.52     23.50 o
   5  20   4      122.17      106.92     15.60 o
   6  20   4       51.66       63.60     13.37 o
   7  20   4        2.69        9.88      9.73 o
   8  20   4        1.52       16.21     10.23 o
   9  20   4      315.05      328.15     25.75 o
  -9  21   4       57.80       72.20     15.10 o
  -8  21   4       11.03        4.37      9.10 o
  -7  21   4       92.86       86.40     15.08 o
  -6  21   4      151.54      163.69     19.51 o
  -5  21   4      412.58      437.21     25.49 o
  -4  21   4       97.58       94.83     10.66 o
  -3  21   4       60.94       53.78     10.40 o
  -2  21   4        5.04        0.57      6.15 o
  -1  21   4      173.95      177.00      9.82 o
   0  21   4      297.20      287.99     11.64 o
   1  21   4       40.23       53.61      7.15 o
   2  21   4        2.75       10.10      8.57 o
   3  21   4       97.12      114.14     14.60 o
   4  21   4       13.11        5.50      8.99 o
   5  21   4      119.93      126.67     15.71 o
   6  21   4      295.22      273.88     25.13 o
   7  21   4       23.45       16.42     11.30 o
   8  21   4      233.43      225.40     23.61 o
  -8  22   4       72.59       81.22     11.27 o
  -7  22   4      272.51      246.96     24.69 o
  -5  22   4      370.20      366.15     23.90 o
  -4  22   4      205.64      201.27     15.04 o
  -3  22   4     1098.60     1113.23     34.49 o
  -2  22   4      150.96      149.94      9.08 o
  -1  22   4      140.04      147.51      9.33 o
   0  22   4       86.05      103.80     10.48 o
   1  22   4      157.11      137.76     10.14 o
   2  22   4      309.23      320.96     21.48 o
   3  22   4       70.72       62.98     12.39 o
   4  22   4      204.69      212.36     19.93 o
   5  22   4      292.00      301.85     23.96 o
   7  22   4      363.10      390.27     27.76 o
   8  22   4      113.30      103.26     17.82 o
  -8  23   4       65.07       72.42     11.30 o
  -6  23   4       76.22       91.76     15.40 o
  -5  23   4      249.98      273.58     17.22 o
  -4  23   4       35.53       30.42     11.40 o
  -3  23   4       22.88       24.35      8.26 o
  -2  23   4      513.79      527.74     16.24 o
  -1  23   4      380.73      398.54     14.16 o
   0  23   4       73.92       68.20      9.80 o
   1  23   4      523.46      581.63     19.59 o
   2  23   4       13.74       -3.56      8.89 o
   3  23   4      427.88      445.04     26.24 o
   4  23   4      176.73      164.08     18.35 o
   5  23   4       82.88      108.92     16.27 o
  -6  24   4        5.55       15.02     10.66 o
  -5  24   4        4.03        6.40     10.42 o
  -4  24   4      355.47      314.55     27.55 o
  -3  24   4      407.37      397.31     19.49 o
  -2  24   4       31.73       42.59      8.71 o
  -1  24   4        3.62       -3.04      5.83 o
   0  24   4       66.33       58.11      8.23 o
   1  24   4       13.71       27.00     12.10 o
   2  24   4      121.51      109.88     15.10 o
   3  24   4       86.17      105.53     15.54 o
   4  24   4      199.67      245.98     22.12 o
   5  24   4      193.80      204.02     21.11 o
  -6  25   4       97.10      130.44     17.42 o
  -5  25   4       48.33       48.94     12.62 o
  -4  25   4       65.99       32.26     11.97 o
  -3  25   4      402.43      394.75     20.23 o
  -2  25   4      148.43      141.77     20.30 o
  -1  25   4      184.07      191.09     12.43 o
   0  25   4      107.55      101.29     26.55 o
   1  25   4      169.38      170.55     11.46 o
   2  25   4       94.48       99.45     14.67 o
   4  25   4       18.30       16.68     10.99 o
   5  25   4       13.69       11.11     11.85 o
  -5  26   4       37.72       42.89     12.58 o
  -4  26   4      355.51      367.45     25.26 o
  -3  26   4       24.68       11.17     10.45 o
  -2  26   4      204.23      199.47     19.45 o
  -1  26   4       62.35       66.84      8.60 o
   0  26   4      152.04      158.68     11.72 o
   1  26   4       21.06       20.24     10.44 o
   2  26   4        1.73       -6.37      8.49 o
   3  26   4       73.41       55.83     13.52 o
   4  26   4       24.48       12.19     11.26 o
  -3  27   4      107.32      111.18     16.50 o
  -2  27   4       74.87       59.03     12.77 o
  -1  27   4      159.03      175.65     12.14 o
   0  27   4      116.96      111.42     10.37 o
   1  27   4       29.18       21.09     11.14 o
   2  27   4      123.37      118.09     16.70 o
   3  27   4       15.41       18.68     10.86 o
  -7 -24   5       68.54       84.83     16.19 o
  -6 -24   5        5.08       26.94     12.00 o
   6 -24   5       40.09       25.87     12.87 o
  -7 -23   5       21.48       41.46     12.40 o
  -6 -23   5       67.49       71.58     14.54 o
   5 -23   5      198.27      211.70     22.79 o
   6 -23   5       30.43       41.92     13.41 o
  -8 -22   5       67.57       80.92     15.11 o
  -7 -22   5       10.97        2.97      9.05 o
  -6 -22   5      110.86      123.68     17.28 o
  -5 -22   5      161.24      202.37     20.95 o
   4 -22   5       58.48       78.10     15.17 o
   5 -22   5      148.68      157.18     19.86 o
   6 -22   5      413.06      441.95     29.59 o
   7 -22   5      306.52      339.02     25.90 o
  -9 -21   5       45.69       40.86     11.84 o
  -8 -21   5      592.35      607.33     32.74 o
  -7 -21   5      252.90      245.75     23.28 o
  -6 -21   5       29.15       25.98     10.59 o
  -5 -21   5       16.90       16.08      9.57 o
  -4 -21   5      662.50      734.78     35.63 o
   4 -21   5      268.46      281.04     24.59 o
   5 -21   5      319.91      357.68     25.49 o
   6 -21   5      123.16      119.00     17.51 o
   7 -21   5       38.41       48.33     13.31 o
   8 -21   5        7.44       15.36     10.42 o
  -9 -20   5       59.52       41.85     11.73 o
  -8 -20   5       54.15       68.59     13.16 o
  -7 -20   5       14.44       13.72      7.15 o
  -6 -20   5       63.75       74.64     13.40 o
  -5 -20   5      293.38      271.85     21.11 o
  -4 -20   5      112.94      112.36     14.93 o
   3 -20   5       48.38       40.20     10.88 o
   4 -20   5        1.58        7.73      8.77 o
   5 -20   5       43.18       38.74     11.55 o
   6 -20   5      209.87      187.13     19.76 o
   7 -20   5       53.78       56.27     13.21 o
   8 -20   5        8.50      -15.55      7.78 o
 -10 -19   5       11.97       14.26      9.61 o
  -9 -19   5       88.70       74.12     13.26 o
  -8 -19   5      268.89      219.90     20.54 o
  -7 -19   5      253.00      258.16     20.10 o
  -6 -19   5      172.70      191.08     13.16 o
  -5 -19   5       25.21       25.47      9.36 o
  -4 -19   5        0.82        0.12      7.05 o
  -3 -19   5      201.33      204.86     18.63 o
   3 -19   5       78.34       94.19     13.35 o
   4 -19   5      304.51      307.97     21.81 o
   5 -19   5      145.09      138.93     16.78 o
   6 -19   5       22.65       11.51      9.29 o
   7 -19   5       12.90       22.50      9.84 o
   8 -19   5      208.43      222.60     21.37 o
   9 -19   5       27.19       23.02     10.46 o
 -10 -18   5      153.26      151.52     16.96 o
  -9 -18   5       51.08       33.45     10.34 o
  -8 -18   5       51.42       45.93     10.91 o
  -7 -18   5       12.72       15.04      8.17 o
  -6 -18   5       11.47       10.96      6.10 o
  -5 -18   5       27.29       46.72      7.90 o
  -4 -18   5      125.87      104.95     13.66 o
  -3 -18   5       71.67       67.00     11.31 o
   2 -18   5       21.19       16.91      7.89 o
   3 -18   5      411.62      429.59     24.70 o
   4 -18   5      379.41      362.63     23.13 o
   5 -18   5        6.98       -4.56      7.14 o
   6 -18   5       29.96       13.73      9.15 o
   7 -18   5       18.17       35.90     10.75 o
   8 -18   5       11.11       -5.44      7.66 o
   9 -18   5       12.74        4.79      9.39 o
 -11 -17   5      135.08      128.24     15.65 o
 -10 -17   5      225.11      232.02     20.06 o
  -9 -17   5       75.08       51.58     10.85 o
  -8 -17   5      623.64      588.68     30.00 o
  -7 -17   5       30.36       28.74      9.19 o
  -6 -17   5      164.83      156.63     11.26 o
  -5 -17   5       68.22       65.28     12.93 o
  -4 -17   5       14.38       11.90      5.61 o
  -3 -17   5      238.80      221.34     16.66 o
  -2 -17   5      418.25      379.36     22.11 o
   2 -17   5       90.78       88.58     12.66 o
   3 -17   5      842.16      851.46     36.99 o
   4 -17   5       76.40       81.69     12.53 o
   5 -17   5       28.76       30.30      9.52 o
   6 -17   5       11.03        7.39      7.98 o
   7 -17   5       98.85      107.83     14.66 o
   8 -17   5       19.93       22.22     10.00 o
   9 -17   5      249.40      252.87     21.91 o
  10 -17   5       12.17       12.31      8.99 o
 -11 -16   5       12.87       14.52      8.30 o
 -10 -16   5       83.50       80.68     12.45 o
  -9 -16   5        3.33        3.03      7.22 o
  -8 -16   5      152.54      119.22     14.01 o
  -7 -16   5      270.61      267.68     18.97 o
  -6 -16   5      430.92      422.59     23.20 o
  -5 -16   5      191.64      175.75     11.52 o
  -4 -16   5      349.77      363.19     14.65 o
  -3 -16   5       91.09      105.40      8.74 o
  -2 -16   5      771.80      733.22     31.74 o
   1 -16   5     1347.67     1171.74     46.07 o
   2 -16   5      397.09      380.58     22.03 o
   3 -16   5      855.98      872.24     36.20 o
   4 -16   5       95.06      107.77      9.99 o
   5 -16   5       21.95       16.92      6.05 o
   6 -16   5       35.14       41.03      7.66 o
   7 -16   5      212.88      234.23     15.03 o
   8 -16   5       74.63       72.87     10.19 o
   9 -16   5       50.08       51.98     11.37 o
  10 -16   5       27.46       33.22     10.24 o
 -11 -15   5        2.03        6.52      7.43 o
 -10 -15   5      127.93      106.15     13.48 o
  -9 -15   5       49.60       51.60      9.99 o
  -8 -15   5        4.25       12.08      6.83 o
  -7 -15   5      345.15      335.89     20.23 o
  -6 -15   5      163.37      170.95     15.68 o
  -5 -15   5       49.39       55.78     11.97 o
  -4 -15   5      228.29      245.56     11.80 o
  -3 -15   5        8.20        7.88      4.58 o
  -2 -15   5      262.85      271.74     17.01 o
  -1 -15   5      841.22      891.58     35.46 o
   1 -15   5      138.07      171.06     15.18 o
   2 -15   5      926.62      978.04     28.06 o
   3 -15   5       53.08       54.04      7.36 o
   4 -15   5      147.28      153.96     13.02 o
   5 -15   5       34.19       47.52     12.39 o
   6 -15   5      113.22       93.66      9.94 o
   7 -15   5       46.61       44.36      8.13 o
   8 -15   5       46.67       34.31      7.85 o
   9 -15   5      167.96      214.13     22.50 o
  10 -15   5       58.02       75.45     12.51 o
 -12 -14   5       10.31       26.90      8.79 o
 -11 -14   5       50.98       51.72     10.24 o
 -10 -14   5       24.75       24.07      8.21 o
  -9 -14   5       32.47       41.27      8.99 o
  -8 -14   5      105.26      108.82     12.69 o
  -7 -14   5      406.48      403.63     21.66 o
  -6 -14   5       15.96       11.53      6.40 o
  -5 -14   5     1695.89     1606.36     70.31 o
  -4 -14   5      212.90      178.63     10.11 o
  -3 -14   5      146.22      150.01      9.40 o
  -2 -14   5      207.93      229.10     10.86 o
  -1 -14   5      117.23      154.46     13.78 o
   0 -14   5     1570.58     1624.70     56.17 o
   1 -14   5       35.40       26.81      5.30 o
   2 -14   5      169.98      141.18     10.13 o
   3 -14   5      211.89      209.14     11.77 o
   4 -14   5      361.70      360.74     15.52 o
   5 -14   5       88.97       92.92      9.25 o
   6 -14   5     1241.37     1275.54     36.10 o
   7 -14   5      337.09      322.26     16.19 o
   8 -14   5      223.76      222.07     15.19 o
   9 -14   5      139.32      133.22     12.55 o
  10 -14   5       13.08       25.41      9.20 o
  11 -14   5        4.85        4.47      8.04 o
 -12 -13   5        7.12        2.46      6.99 o
 -11 -13   5        5.45        2.59      6.69 o
 -10 -13   5      161.24      155.05     14.56 o
  -9 -13   5       45.14       47.69      8.81 o
  -8 -13   5       49.37       53.18      8.88 o
  -7 -13   5      114.55      102.16     11.65 o
  -6 -13   5      209.33      187.73     14.06 o
  -5 -13   5      316.89      316.69     12.54 o
  -4 -13   5      116.04      107.35      7.95 o
  -3 -13   5     1145.32     1161.30     29.01 o
  -2 -13   5       74.71       70.03      7.46 o
  -1 -13   5      518.30      566.22     24.90 o
   0 -13   5       18.34       18.32      6.33 o
   1 -13   5      107.31       78.33      7.26 o
   2 -13   5        4.99        8.68      4.31 o
   3 -13   5      289.07      300.89     18.11 o
   4 -13   5      619.08      621.90     21.13 o
   5 -13   5      379.66      361.75     15.81 o
   6 -13   5      302.49      285.98     20.75 o
   7 -13   5       51.76       42.20      7.37 o
   8 -13   5      332.65      363.49     17.53 o
   9 -13   5        5.15        2.43      5.99 o
  10 -13   5       86.30       68.79     11.80 o
  11 -13   5       51.70       51.71     11.18 o
 -12 -12   5      134.62      145.12     13.97 o
 -11 -12   5       27.77       22.88      7.76 o
 -10 -12   5      126.09      114.56     12.39 o
  -9 -12   5      164.62      152.63     13.74 o
  -8 -12   5      281.78      267.97     16.23 o
  -7 -12   5       14.90        6.76      5.93 o
  -6 -12   5      202.20      189.29     13.96 o
  -5 -12   5      615.71      552.06     17.07 o
  -4 -12   5      284.12      323.66     12.20 o
  -3 -12   5      287.61      302.44     11.85 o
  -2 -12   5      554.47      537.59     25.98 o
  -1 -12   5      147.07      150.84      8.74 o
   0 -12   5      959.59     1018.43     21.68 o
   1 -12   5     1525.28     1535.19     37.88 o
   2 -12   5      459.86      454.72     16.08 o
   3 -12   5      155.41      167.80     10.05 o
   4 -12   5       42.64       35.41     10.45 o
   5 -12   5      364.16      362.07     17.33 o
   6 -12   5      130.33      125.60     14.91 o
   7 -12   5      343.42      319.89     15.02 o
   8 -12   5      136.04      172.28     12.32 o
   9 -12   5       73.41       56.83      8.57 o
  10 -12   5       13.72       22.80      7.42 o
  11 -12   5       71.61       65.13     11.37 o
 -12 -11   5      102.28      112.22     12.50 o
 -11 -11   5      324.07      310.47     18.49 o
 -10 -11   5        9.60        5.87      5.81 o
  -9 -11   5       96.69       98.41     10.85 o
  -8 -11   5      195.48      226.00     14.59 o
  -7 -11   5       61.92       56.74      8.47 o
  -6 -11   5     1563.12     1494.19     50.95 o
  -5 -11   5       59.32       62.62      8.69 o
  -4 -11   5      755.95      748.06     23.95 o
  -3 -11   5      815.09      832.55     28.17 o
  -2 -11   5     1142.67     1111.81     28.06 o
  -1 -11   5       20.91       16.88      2.74 o
   0 -11   5      621.44      664.71     15.78 o
   1 -11   5     1454.72     1463.54     67.92 o
   2 -11   5       57.77       42.28      5.53 o
   3 -11   5      460.79      448.82     15.99 o
   4 -11   5      117.68      118.19      8.94 o
   5 -11   5       94.80       80.97      7.91 o
   6 -11   5      317.95      344.00     35.73 o
   7 -11   5      173.99      178.49     13.07 o
   8 -11   5      387.47      376.19     16.55 o
   9 -11   5      109.04      117.82     10.77 o
  10 -11   5       58.30       48.27     17.85 o
  11 -11   5       15.98       13.32      8.22 o
 -13 -10   5       12.41       11.64      7.22 o
 -12 -10   5      196.99      211.60     15.12 o
 -11 -10   5      147.64      157.64     13.41 o
 -10 -10   5      134.70      139.44     12.57 o
  -9 -10   5        5.13        7.36      5.35 o
  -8 -10   5       35.61       28.05      6.60 o
  -7 -10   5      323.48      339.43     16.99 o
  -6 -10   5       79.29       79.28      8.81 o
  -5 -10   5     1016.51      957.73     34.91 o
  -4 -10   5      568.85      557.44     16.47 o
  -3 -10   5      911.09      831.55     21.24 o
  -2 -10   5       67.39       86.09      6.28 o
  -1 -10   5      349.49      331.40      9.20 o
   0 -10   5      317.52      310.77      9.25 o
   1 -10   5      365.14      365.01     13.32 o
   2 -10   5      101.65       99.33     10.35 o
   3 -10   5        8.52        8.36      4.02 o
   4 -10   5      390.14      391.86     14.63 o
   5 -10   5      621.57      612.69     19.98 o
   6 -10   5      107.06      108.20      8.98 o
   7 -10   5       29.70       26.26      5.67 o
   8 -10   5       57.56       66.21      8.00 o
   9 -10   5      226.06      253.72     27.30 o
  10 -10   5       64.07       62.69     15.84 o
  11 -10   5       35.97       13.31      7.66 o
  12 -10   5       25.42       26.99      8.58 o
 -13  -9   5       20.04       11.13      6.80 o
 -12  -9   5       10.88       14.32      6.77 o
 -11  -9   5       47.16       57.21      8.51 o
 -10  -9   5      245.34      232.19     14.30 o
  -9  -9   5      152.42      156.73     11.39 o
  -8  -9   5      192.17      198.43     12.95 o
  -7  -9   5       56.02       54.90      7.65 o
  -6  -9   5     2439.53     2373.04     72.98 o
  -5  -9   5     2742.54     2888.65     86.20 o
  -4  -9   5      148.18      125.39      7.84 o
  -3  -9   5      159.56      172.41      8.01 o
  -2  -9   5     3766.72     4085.05     83.21 o
  -1  -9   5      326.04      324.53      8.83 o
   0  -9   5      739.07      786.12     14.49 o
   1  -9   5     1697.20     1888.29     44.00 o
   2  -9   5      450.09      446.86     19.65 o
   3  -9   5       74.45       81.51      6.95 o
   4  -9   5      297.13      311.21     16.47 o
   5  -9   5      430.08      403.88     15.18 o
   6  -9   5       70.97       60.77      7.03 o
   7  -9   5        7.07        9.35      5.16 o
   8  -9   5      469.88      433.17     27.21 o
   9  -9   5      231.33      262.85     13.70 o
  10  -9   5        1.60       -0.35      6.04 o
  11  -9   5        0.54        2.52      6.16 o
  12  -9   5       32.42       24.76      8.58 o
 -13  -8   5      111.61      129.31     11.79 o
 -12  -8   5       11.76        7.18      6.06 o
 -11  -8   5      918.20     1018.10     36.17 o
 -10  -8   5       24.01       24.77      6.23 o
  -9  -8   5      272.49      264.30     14.62 o
  -8  -8   5       27.26       17.32      5.41 o
  -7  -8   5       58.55       56.48      7.36 o
  -6  -8   5       85.70       82.47      8.39 o
  -5  -8   5       76.82       82.94      8.29 o
  -4  -8   5      739.35      828.91     20.40 o
  -3  -8   5     1826.79     1954.17     46.94 o
  -2  -8   5     1125.61     1126.96     21.23 o
  -1  -8   5     3083.27     3444.85     59.68 o
   0  -8   5     3953.55     4132.46     70.49 o
   1  -8   5       64.03       56.93      5.31 o
   2  -8   5     1297.82     1295.05     31.99 o
   3  -8   5      381.86      381.87     13.43 o
   4  -8   5      580.58      587.56     18.35 o
   5  -8   5       19.57       18.98      4.42 o
   6  -8   5      436.43      424.45     17.88 o
   7  -8   5      348.29      318.10     30.93 o
   8  -8   5      155.92      162.69     10.51 o
   9  -8   5       30.04       28.92      6.13 o
  10  -8   5        9.68       12.71      5.69 o
  11  -8   5       98.18       98.11     10.83 o
  12  -8   5       19.26       15.13      7.46 o
 -13  -7   5      132.05      136.98     11.64 o
 -12  -7   5       16.94        7.80      5.69 o
 -11  -7   5      110.65      104.91     10.06 o
 -10  -7   5       39.05       54.45      7.36 o
  -9  -7   5      120.14      119.90     10.15 o
  -8  -7   5      167.15      194.21     11.49 o
  -7  -7   5     1674.72     1648.66     51.27 o
  -6  -7   5     1074.81     1005.25     34.02 o
  -4  -7   5     2137.37     2182.15     65.95 o
  -3  -7   5      345.87      380.88     22.83 o
  -2  -7   5      736.36      816.04     16.12 o
  -1  -7   5     1128.13     1241.70     23.53 o
   0  -7   5       89.64       99.57      4.57 o
   1  -7   5     3694.03     4152.87     89.45 o
   2  -7   5     6041.89     6288.60    132.70 o
   3  -7   5       18.53       29.94      4.31 o
   4  -7   5      458.80      415.17     19.96 o
   5  -7   5     1183.63     1203.79     30.86 o
   6  -7   5      324.24      328.12     13.45 o
   7  -7   5      267.43      289.93     12.84 o
   8  -7   5      388.61      368.11     33.76 o
   9  -7   5       80.94       81.57      8.19 o
  10  -7   5       29.58       28.68      6.34 o
  11  -7   5      103.51      109.35     10.22 o
  12  -7   5       45.54       51.86      9.15 o
 -13  -6   5      188.95      189.30     12.64 o
 -12  -6   5      404.93      416.80     18.77 o
 -11  -6   5      578.96      621.68     24.23 o
 -10  -6   5       98.60      121.75      9.86 o
  -9  -6   5      225.03      206.74     11.92 o
  -8  -6   5      341.43      347.01     15.67 o
  -7  -6   5       27.64       29.89      5.32 o
  -6  -6   5      463.57      501.03     18.67 o
  -4  -6   5      519.21      548.16     20.70 o
  -3  -6   5      257.41      239.48     10.19 o
  -2  -6   5     1872.39     2104.62     31.67 o
  -1  -6   5     2551.18     2586.23     45.46 o
   0  -6   5     1268.81     1273.09     30.28 o
   1  -6   5     1090.75     1182.82     28.94 o
   2  -6   5      710.38      706.38     19.54 o
   3  -6   5      284.46      348.60     16.80 o
   4  -6   5       36.51       33.78     20.50 o
   5  -6   5       90.43       98.16      7.12 o
   6  -6   5     1869.51     1693.56     58.84 o
   7  -6   5      157.33      144.47      9.23 o
   8  -6   5      172.77      187.98     10.62 o
   9  -6   5      202.61      199.14     23.27 o
  10  -6   5       27.32       35.60      6.46 o
  11  -6   5      197.33      190.16     12.30 o
  12  -6   5      140.63      152.40     13.28 o
 -13  -5   5       92.90      112.28      9.73 o
 -12  -5   5       10.99        5.73      4.82 o
 -11  -5   5       32.93       31.85      6.07 o
 -10  -5   5      247.30      229.86     12.66 o
  -9  -5   5       86.97       69.80      7.45 o
  -8  -5   5     1002.73      926.05     31.22 o
  -7  -5   5      329.93      377.62     15.58 o
  -5  -5   5     2477.94        1.79      1.56 o
  -4  -5   5      142.51      187.95     10.09 o
  -3  -5   5      665.06      666.36     16.13 o
  -2  -5   5     3417.58     3699.75     60.36 o
  -1  -5   5     1128.03     1390.22     28.95 o
   0  -5   5     1438.24     1611.82     55.80 o
   1  -5   5     3222.85     3616.54     62.53 o
   2  -5   5      212.53      242.55      9.45 o
   3  -5   5      322.62      298.96     10.79 o
   6  -5   5      138.23      130.95      8.35 o
   7  -5   5      319.36      302.75     12.42 o
   8  -5   5      204.61      218.42     14.12 o
   9  -5   5      364.15      378.29     15.36 o
  10  -5   5      107.65      108.28      9.16 o
  11  -5   5      178.40      172.67     13.17 o
  12  -5   5       66.72       76.13     10.13 o
 -13  -4   5       28.98       21.28      5.63 o
 -12  -4   5        8.84        7.67      4.80 o
 -11  -4   5       52.36       50.45      6.62 o
 -10  -4   5      667.29      655.60     24.22 o
  -9  -4   5      339.12      361.53     15.51 o
  -8  -4   5      764.78      799.74     27.70 o
  -7  -4   5      544.28      528.98     19.92 o
  -6  -4   5      140.44      125.81      8.26 o
  -5  -4   5      142.22      163.00     29.32 o
  -4  -4   5     1240.33     1232.11     35.60 o
  -3  -4   5      239.81      327.00     14.70 o
  -2  -4   5     3090.79     3321.54     69.80 o
  -1  -4   5     1833.29     2033.50     48.78 o
   0  -4   5      223.67      232.29     12.01 o
   1  -4   5       44.21       58.37      3.30 o
   2  -4   5        5.34        2.59      2.30 o
   3  -4   5       65.82       73.95      5.57 o
   6  -4   5       73.36       71.16      6.24 o
   7  -4   5      165.77      163.49      9.28 o
   8  -4   5      371.84      334.56     13.56 o
   9  -4   5       47.73       52.53      6.65 o
  10  -4   5      240.86      229.43     12.11 o
  11  -4   5       91.86       91.21      8.80 o
  12  -4   5       14.77       22.52      7.16 o
 -13  -3   5      101.48      117.23      9.33 o
 -12  -3   5       29.11       25.93      5.59 o
 -11  -3   5       81.93       68.06      7.14 o
 -10  -3   5      892.05      934.10     31.46 o
  -9  -3   5      495.45      493.51     18.91 o
  -8  -3   5      353.66      344.18     14.80 o
  -7  -3   5     1611.76     1639.96     50.42 o
  -6  -3   5      144.31      140.83      8.69 o
  -5  -3   5      459.90      491.47     13.00 o
  -4  -3   5      718.39      895.28     31.08 o
  -3  -3   5       61.87      115.81      5.17 o
  -2  -3   5     1132.71     1280.20     29.25 o
  -1  -3   5     4958.03     5414.51    112.28 o
   0  -3   5       21.28       21.89      4.18 o
   1  -3   5       40.49       33.92      2.65 o
   2  -3   5     2576.10     2577.69     57.77 o
   3  -3   5     1167.12     1181.33     28.94 o
   5  -3   5       69.83       26.17     12.32 o
   6  -3   5      410.73      450.91     41.41 o
   7  -3   5      528.09      487.21     16.26 o
   8  -3   5      368.44      374.98     13.99 o
   9  -3   5       46.10       67.12      9.01 o
  10  -3   5      277.06      287.74     20.70 o
  11  -3   5        2.89        0.54      4.84 o
  12  -3   5        2.39        8.28      6.38 o
 -13  -2   5      197.89      207.73     11.91 o
 -12  -2   5      218.67      211.33     11.78 o
 -11  -2   5        4.21        8.28      4.34 o
 -10  -2   5      246.83      241.53     12.38 o
  -9  -2   5     1444.87     1279.77     39.58 o
  -8  -2   5      191.14      165.27      9.42 o
  -7  -2   5      253.76      328.08     13.64 o
  -6  -2   5      547.63      591.66     20.42 o
  -5  -2   5      908.56     1015.08     32.91 o
  -4  -2   5      524.94      594.51     22.03 o
  -3  -2   5     4573.02     4922.84    102.59 o
  -2  -2   5     1301.06     1583.56     34.98 o
  -1  -2   5      475.47      250.05     10.14 o
   0  -2   5     1039.29     1146.06     40.93 o
   1  -2   5     2106.53     2234.75     50.29 o
   2  -2   5     2404.66     2632.96     57.63 o
   3  -2   5      223.70      226.85     13.66 o
   4  -2   5     2406.33     2648.93     88.40 o
   5  -2   5      677.69      588.05     99.58 o
   6  -2   5     2212.79     2305.49     53.10 o
   7  -2   5      144.84      156.11      8.96 o
   8  -2   5        7.72        2.39      3.90 o
   9  -2   5       71.51       68.03      7.08 o
  10  -2   5       56.20       48.33      6.54 o
  11  -2   5      136.42      154.79     10.77 o
  12  -2   5      101.65      108.45      9.60 o
 -13  -1   5       73.68       89.12      8.36 o
 -12  -1   5      170.18      143.68     10.09 o
 -11  -1   5       30.82       24.33      5.20 o
 -10  -1   5       56.63       54.69      6.44 o
  -9  -1   5      366.94      332.39     14.72 o
  -8  -1   5      482.43      528.04     19.36 o
  -7  -1   5      436.95      428.90     16.24 o
  -6  -1   5     1958.92     1995.88     59.45 o
  -5  -1   5      316.01      342.17     13.89 o
  -3  -1   5      893.13      966.25     22.62 o
  -2  -1   5      335.14      406.46     11.62 o
  -1  -1   5     2905.93     3179.57    100.01 o
   0  -1   5     1341.01     1459.08     48.08 o
   1  -1   5     2397.42     2474.69     54.40 o
   2  -1   5      902.84     1088.87     26.38 o
   3  -1   5     5262.30     5807.44    166.36 o
   4  -1   5     2847.57     3169.92    105.25 o
   5  -1   5      358.43      320.45     11.31 o
   6  -1   5        3.79        5.71      3.37 o
   7  -1   5      172.84      145.95      8.98 o
   8  -1   5      329.56      332.83     15.25 o
   9  -1   5      225.95      214.76     10.82 o
  10  -1   5        3.46        4.94      4.93 o
  11  -1   5       32.73       27.29      8.42 o
  12  -1   5       66.99       69.80      8.21 o
 -13   0   5       10.14        9.23      4.89 o
 -12   0   5        2.31        1.32      4.39 o
 -11   0   5      524.18      556.94     21.38 o
 -10   0   5       11.26        7.90      4.12 o
  -9   0   5       96.38       84.65      7.37 o
  -8   0   5       12.98        2.64      3.47 o
  -7   0   5        0.23        0.15      3.13 o
  -6   0   5      498.53      506.55     18.67 o
  -5   0   5     1670.16     1736.42     52.24 o
  -4   0   5       14.87       -0.01      0.83 o
  -3   0   5        4.05        8.48      4.64 o
  -2   0   5     2509.44     2751.05     59.31 o
   0   0   5      238.85      156.75      8.03 o
   1   0   5     1367.20     1391.80     32.31 o
   2   0   5     1002.99     1039.55    130.05 o
   3   0   5      691.78      748.14     19.80 o
   4   0   5      197.03      222.98     15.10 o
   5   0   5        0.28       -2.25      2.39 o
   6   0   5      197.54      210.00      9.48 o
   7   0   5       27.80       32.15      5.91 o
   8   0   5      370.92      337.61     21.65 o
   9   0   5        0.97        4.21      4.12 o
  10   0   5       17.79       33.05      5.74 o
  11   0   5       60.77       59.03      7.35 o
  12   0   5      136.96      155.07     12.85 o
 -13   1   5       74.46       76.11      8.28 o
 -12   1   5      168.23      168.93     10.70 o
 -11   1   5       30.94       23.68      5.45 o
 -10   1   5       57.62       57.71      6.56 o
  -9   1   5      370.02      368.94     15.27 o
  -8   1   5      482.85      523.60     19.50 o
  -7   1   5      434.93      414.85     16.53 o
  -6   1   5     1971.25     2010.78     59.78 o
  -5   1   5      323.95      346.74     14.07 o
  -3   1   5      893.31      938.73     22.96 o
  -2   1   5      344.82      415.21     11.91 o
  -1   1   5     2915.35     3101.30    100.76 o
   0   1   5     1345.04     1388.03     69.47 o
   1   1   5     2393.54     2500.97     65.13 o
   2   1   5      918.48     1098.85     34.81 o
   3   1   5     5263.74     5935.76    124.31 o
   4   1   5     2855.55     3111.88    104.94 o
   5   1   5      351.76      308.95     19.41 o
   6   1   5        3.02        0.33      4.65 o
   7   1   5      177.60      165.55      8.95 o
   8   1   5      330.57      358.80     13.36 o
   9   1   5      223.02      206.44     10.77 o
  10   1   5        3.65        8.55      4.73 o
  11   1   5       31.14       18.35      6.38 o
  12   1   5       66.61       62.08      9.15 o
 -13   2   5      201.03      211.65     12.68 o
 -12   2   5      220.53      215.14     12.58 o
 -11   2   5        4.08        4.82      4.38 o
 -10   2   5      248.63      267.64     13.18 o
  -9   2   5     1426.20     1226.31     40.24 o
  -8   2   5      193.02      153.87      9.62 o
  -7   2   5      256.42      314.87     14.04 o
  -6   2   5      548.34      553.74     20.75 o
  -5   2   5      914.98     1059.84     33.53 o
  -4   2   5      535.03      563.86     20.66 o
  -3   2   5     4539.09     4878.79    103.48 o
  -2   2   5     1277.17     1545.50     35.64 o
   0   2   5     1038.73     1189.41     21.92 o
   1   2   5     2121.98     2345.95     47.17 o
   2   2   5     2414.25     2608.33     57.67 o
   3   2   5      219.33      226.78      8.84 o
   4   2   5     2402.46     2509.73     87.74 o
   5   2   5      668.90      663.12     29.28 o
   6   2   5     2227.13     2289.97     52.93 o
   7   2   5      144.88      142.91      8.56 o
   8   2   5        8.57       10.81      6.70 o
   9   2   5       70.87       77.63      7.31 o
  10   2   5       57.29       44.71      6.55 o
  11   2   5      137.00      152.33     12.76 o
  12   2   5      102.13      114.03     11.39 o
 -13   3   5      102.13      104.99     10.12 o
 -12   3   5       28.92       24.55      6.16 o
 -11   3   5       81.66       56.57      7.51 o
 -10   3   5      891.04      952.23     32.63 o
  -9   3   5      499.39      501.93     19.88 o
  -8   3   5      349.56      363.53     15.55 o
  -7   3   5     1605.56     1676.27     51.39 o
  -6   3   5      139.15      148.85      9.24 o
  -5   3   5      457.72      443.43     17.88 o
  -4   3   5      705.66      926.79     30.33 o
  -3   3   5       65.82      101.99     12.40 o
  -2   3   5     1147.61     1302.95     30.41 o
  -1   3   5     4966.54     5367.90    112.91 o
   0   3   5       20.62       25.40      2.66 o
   1   3   5       39.49       32.99      3.04 o
   2   3   5     2582.76     2681.24     58.09 o
   3   3   5     1174.23     1196.91     29.03 o
   4   3   5     1839.15     1760.32    187.84 o
   5   3   5       71.55       58.69      9.66 o
   6   3   5      404.31      447.00     26.49 o
   7   3   5      523.72      515.19     16.64 o
   8   3   5      369.26      355.27     16.46 o
   9   3   5       46.37       49.41      6.45 o
  10   3   5      283.38      273.28     30.77 o
  11   3   5        2.83        2.22      5.66 o
  12   3   5        2.34       -0.85      6.07 o
 -13   4   5       28.34       20.25      6.67 o
 -12   4   5        9.44       15.91      6.20 o
 -11   4   5       53.68       64.38      7.68 o
 -10   4   5      671.60      684.70     25.72 o
  -9   4   5      344.29      353.46     16.42 o
  -8   4   5      769.36      823.97     28.88 o
  -7   4   5      543.76      536.28     20.77 o
  -6   4   5      142.28       95.61      7.63 o
  -4   4   5     1216.26     1209.11     39.22 o
  -3   4   5      244.53      329.41     14.27 o
  -2   4   5     3074.04     3265.19     56.43 o
  -1   4   5     1824.53     2022.11     45.03 o
   0   4   5      220.69      241.72     11.64 o
   1   4   5       40.16       48.81      2.85 o
   2   4   5        5.94        5.85      2.74 o
   3   4   5       70.83       81.50      5.89 o
   4   4   5      994.96      988.98     72.73 o
   6   4   5       72.14       64.54      6.12 o
   7   4   5      162.18      175.78     11.83 o
   8   4   5      374.84      357.19     25.20 o
   9   4   5       48.97       64.23      7.04 o
  10   4   5      246.55      227.96     12.23 o
  11   4   5       91.33       98.18     10.77 o
  12   4   5       14.27       29.99      8.23 o
 -13   5   5       92.39      115.05     11.23 o
 -12   5   5       11.73       -3.68      4.98 o
 -11   5   5       33.21       45.93      7.56 o
 -10   5   5      252.80      232.18     13.48 o
  -9   5   5       89.35       81.44      8.49 o
  -8   5   5      989.73      927.50     32.43 o
  -7   5   5      331.49      341.17     16.12 o
  -6   5   5      801.86      336.88     14.82 o
  -5   5   5     2480.67       -2.06      1.23 o
  -4   5   5      142.88      180.74     10.38 o
  -3   5   5      658.71      678.32     24.33 o
  -2   5   5     3409.01     3773.88     63.93 o
  -1   5   5     1119.95     1369.78     32.15 o
   0   5   5     1449.04     1703.38     35.68 o
   1   5   5     3234.15     3688.15     53.96 o
   2   5   5      211.89      240.80      9.94 o
   3   5   5      321.68      302.60     11.00 o
   4   5   5     2388.06     2365.84     53.78 o
   5   5   5      124.69       30.13      4.54 o
   6   5   5      139.64      116.37      7.97 o
   7   5   5      318.68      302.65     12.54 o
   8   5   5      208.71      209.13     10.83 o
   9   5   5      367.26      410.89     15.62 o
  10   5   5      105.20       88.28     10.38 o
  11   5   5      177.55      184.72     14.17 o
  12   5   5       66.50       88.97     11.22 o
 -13   6   5      190.91      222.42     14.91 o
 -12   6   5      402.12      416.00     20.58 o
 -11   6   5      572.22      632.32     26.04 o
 -10   6   5       98.07      103.23     10.21 o
  -9   6   5      226.74      229.78     13.39 o
  -8   6   5      338.41      338.82     16.65 o
  -7   6   5       26.71       33.66      5.97 o
  -6   6   5      457.85      409.35     18.52 o
  -4   6   5      520.55      546.13     21.43 o
  -3   6   5      249.13      245.95     12.53 o
  -2   6   5     1893.56     2122.46     32.41 o
  -1   6   5     2562.31     2642.72     54.56 o
   0   6   5     1267.34     1296.64     24.37 o
   1   6   5     1096.96     1203.24     19.72 o
   2   6   5      710.12      728.97     14.66 o
   3   6   5      282.50      317.79     11.58 o
   4   6   5       35.07       35.69      4.85 o
   5   6   5       88.66       97.75      7.31 o
   6   6   5     1873.88     1681.59     43.67 o
   7   6   5      161.27      143.65     10.81 o
   8   6   5      170.62      168.32     10.33 o
   9   6   5      201.08      193.27     11.35 o
  10   6   5       27.61       25.28      7.76 o
  11   6   5      197.77      226.65     15.54 o
  12   6   5      141.67      135.21     13.63 o
 -13   7   5      132.30      143.48     13.64 o
 -12   7   5       16.20        6.66      6.68 o
 -11   7   5      111.16       94.88     10.61 o
 -10   7   5       39.45       43.14      7.75 o
  -9   7   5      118.74      113.99     10.70 o
  -8   7   5      167.54      164.42     11.76 o
  -7   7   5     1684.08     1581.14     52.21 o
  -6   7   5     1074.18      994.58     34.88 o
  -4   7   5     2113.59     2142.76     66.55 o
  -3   7   5      345.00      352.94     16.38 o
  -2   7   5      734.98      810.33     14.37 o
  -1   7   5     1110.16     1262.21     28.48 o
   0   7   5       93.73      115.72      5.39 o
   1   7   5     3686.62     4153.73     61.40 o
   2   7   5     6020.12     6248.00     90.63 o
   3   7   5       18.15       24.99     10.19 o
   4   7   5      459.01      383.49     13.86 o
   5   7   5     1177.55     1147.58     30.29 o
   6   7   5      328.70      327.06     13.06 o
   7   7   5      269.27      282.03     15.76 o
   8   7   5      389.74      402.79     19.55 o
   9   7   5       80.73       85.30     10.21 o
  10   7   5       29.24       31.45      8.23 o
  11   7   5      102.69      123.43     12.91 o
  12   7   5       45.57       35.89      9.02 o
 -13   8   5      111.04      110.76     12.95 o
 -12   8   5       11.76        6.75      6.77 o
 -11   8   5      925.13      986.95     37.82 o
 -10   8   5       23.93       18.25      6.42 o
  -9   8   5      277.83      278.18     15.84 o
  -8   8   5       27.61       29.69      6.54 o
  -7   8   5       57.31       55.19      7.77 o
  -6   8   5       83.73       76.51      8.85 o
  -5   8   5       71.54       63.59      8.12 o
  -4   8   5      739.07      792.17     30.00 o
  -3   8   5     1809.51     1949.84     42.49 o
  -2   8   5     1125.59     1093.81     20.80 o
  -1   8   5     3071.47     3450.54     60.57 o
   0   8   5     3938.62     4078.95     60.88 o
   1   8   5       65.30       59.53      3.64 o
   2   8   5     1286.67     1281.63     21.12 o
   3   8   5      384.38      363.29     11.26 o
   4   8   5      584.91      581.17     18.17 o
   5   8   5       20.74       18.84      4.54 o
   6   8   5      434.93      429.27     21.88 o
   7   8   5      345.80      325.69     13.51 o
   8   8   5      155.04      136.63     10.02 o
   9   8   5       29.53       18.70      6.82 o
  10   8   5        9.41       10.15      6.96 o
  11   8   5       96.80      122.20     13.22 o
  12   8   5       19.06       18.59      8.34 o
 -13   9   5       20.64       41.42      9.52 o
 -12   9   5       10.75        6.49      7.24 o
 -11   9   5       47.51       49.05      9.26 o
 -10   9   5      245.92      227.84     15.63 o
  -9   9   5      151.21      153.84     13.30 o
  -8   9   5      191.27      191.80     13.27 o
  -7   9   5       56.09       70.40      8.74 o
  -6   9   5     2447.33     2354.07     74.03 o
  -5   9   5     2724.48     2804.52     86.93 o
  -4   9   5      147.64      115.29     10.31 o
  -3   9   5      164.98      172.74      5.31 o
  -2   9   5     3749.22     4024.88     98.79 o
  -1   9   5      329.85      329.90      9.54 o
   0   9   5      742.95      798.88     14.74 o
   1   9   5     1709.08     1881.93     30.03 o
   2   9   5      448.17      458.67      9.68 o
   3   9   5       77.17       85.36      5.41 o
   4   9   5      299.50      313.07     18.78 o
   5   9   5      441.49      423.28     20.46 o
   6   9   5       71.44       66.90      7.08 o
   7   9   5        6.89        8.49      6.25 o
   8   9   5      473.88      438.40     21.87 o
   9   9   5      229.72      226.12     16.11 o
  10   9   5        1.37        7.12      6.51 o
  11   9   5        0.62       10.24      7.26 o
  12   9   5       32.54       31.49      9.52 o
 -13  10   5       12.53        6.63      7.66 o
 -12  10   5      195.23      198.19     17.06 o
 -11  10   5      146.05      164.06     15.19 o
 -10  10   5      136.02      154.30     14.42 o
  -9  10   5        5.25       13.56      6.35 o
  -8  10   5       35.64       25.07      7.04 o
  -7  10   5      324.69      295.25     17.20 o
  -6  10   5       78.58       64.77      8.79 o
  -5  10   5     1015.22      978.84     35.94 o
  -4  10   5      572.94      596.94     16.74 o
  -3  10   5      909.23      806.91     16.12 o
  -2  10   5       65.83       91.54      6.76 o
  -1  10   5      362.72      346.14     10.08 o
   0  10   5      312.77      298.65      9.55 o
   1  10   5      375.26      379.22      9.05 o
   2  10   5      100.36       98.98      4.70 o
   3  10   5        7.07       12.68      3.76 o
   4  10   5      383.44      348.56     13.96 o
   5  10   5      623.05      606.13     19.57 o
   6  10   5      107.49      101.10      8.53 o
   7  10   5       30.52       17.74      5.34 o
   8  10   5       59.61       70.72     10.20 o
   9  10   5      226.22      224.55     16.47 o
  11  10   5       35.16       52.79     10.85 o
  12  10   5       25.73       30.41      9.71 o
 -12  11   5      102.99      101.09     13.01 o
 -11  11   5      319.89      334.66     20.55 o
 -10  11   5        9.12        1.80      6.27 o
  -9  11   5       96.57       83.04     11.31 o
  -8  11   5      194.03      217.65     15.59 o
  -7  11   5       62.50       61.52      9.28 o
  -6  11   5     1577.11     1550.99     52.47 o
  -5  11   5       61.10       70.96      9.47 o
  -4  11   5      759.06      765.16     20.51 o
  -3  11   5      809.87      831.65     16.77 o
  -2  11   5     1148.80     1186.06     20.44 o
  -1  11   5       21.28       13.67      3.42 o
   0  11   5      618.53      603.40     15.23 o
   1  11   5     1458.02     1475.67     24.77 o
   2  11   5       57.65       52.04      5.13 o
   3  11   5      474.26      460.97     20.98 o
   4  11   5      119.70      132.97     12.54 o
   5  11   5       90.89       72.31      7.44 o
   6  11   5      319.92      311.75     13.79 o
   7  11   5      177.05      175.94     15.15 o
   8  11   5      393.56      413.22     21.80 o
   9  11   5      111.42      113.83     13.21 o
  10  11   5       55.69       61.02     10.76 o
  11  11   5       15.67        7.25      8.32 o
 -12  12   5      132.36      112.62     14.14 o
 -11  12   5       27.25       15.81      7.96 o
 -10  12   5      127.06      146.35     14.95 o
  -9  12   5      166.20      143.36     14.41 o
  -8  12   5      282.54      275.92     17.86 o
  -7  12   5       14.70       15.86      7.32 o
  -6  12   5      199.52      192.08     14.63 o
  -5  12   5      622.70      565.92     25.58 o
  -4  12   5      277.70      283.98     11.68 o
  -3  12   5      291.15      297.63      8.45 o
  -2  12   5      546.29      557.23     12.00 o
  -1  12   5      143.39      152.83      7.46 o
   0  12   5      957.31      997.52     24.71 o
   1  12   5     1513.26     1515.64     25.70 o
   2  12   5      458.10      459.43     10.44 o
   3  12   5      154.20      162.44      9.99 o
   4  12   5       42.38       21.88      7.31 o
   5  12   5      363.70      310.10     13.65 o
   6  12   5      126.26      122.09     20.66 o
   7  12   5      349.67      316.89     19.50 o
   8  12   5      139.49      131.04     14.38 o
   9  12   5       73.69       46.16     10.14 o
  10  12   5       13.66        4.45      7.54 o
  11  12   5       72.43       70.89     12.27 o
 -12  13   5        6.67        7.17      8.09 o
 -11  13   5        5.49        3.46      7.44 o
 -10  13   5      163.64      146.81     15.54 o
  -9  13   5       43.78       38.63      9.51 o
  -8  13   5       49.70       58.28     10.51 o
  -7  13   5      116.88      110.90     12.84 o
  -6  13   5      207.76      202.58     15.27 o
  -5  13   5      323.02      262.22     17.59 o
  -4  13   5      115.63      110.26      8.02 o
  -3  13   5     1150.09     1130.90     22.38 o
  -2  13   5       76.01       85.50      5.11 o
  -1  13   5      516.60      551.77     12.41 o
   0  13   5       16.70       16.98      4.72 o
   1  13   5      110.27       74.33      4.80 o
   2  13   5        5.80        6.67      2.97 o
   3  13   5      288.09      292.79     10.39 o
   4  13   5      631.02      628.55     20.72 o
   5  13   5      380.08      361.51     14.94 o
   6  13   5      303.81      348.87     20.28 o
   7  13   5       49.99       23.38      8.37 o
   8  13   5      335.53      384.61     22.39 o
   9  13   5        5.70        4.29      7.52 o
  10  13   5       86.19       63.93     11.89 o
  11  13   5       50.90       79.08     12.89 o
 -12  14   5       10.01        5.23      8.49 o
 -11  14   5       48.05       61.61     11.60 o
 -10  14   5       24.42       23.91      9.07 o
  -9  14   5       33.39       57.02     10.81 o
  -8  14   5      104.66      132.62     14.56 o
  -7  14   5      407.30      412.15     23.27 o
  -6  14   5       16.96       32.24      8.20 o
  -5  14   5     1702.64     1637.69     57.19 o
  -4  14   5      213.17      239.08     11.13 o
  -3  14   5      142.98      134.34      5.86 o
  -2  14   5      206.68      221.55      7.83 o
  -1  14   5      117.15      145.55      7.63 o
   0  14   5     1568.71     1643.81     32.46 o
   1  14   5       34.06       29.91      6.76 o
   2  14   5      175.60      186.95      6.79 o
   3  14   5      211.71      217.30     10.73 o
   4  14   5      363.03      367.12     15.41 o
   5  14   5       88.79       90.45      8.78 o
   6  14   5     1231.07     1199.99     47.18 o
   7  14   5      338.09      321.55     20.88 o
   8  14   5      225.42      214.90     19.15 o
   9  14   5      139.49      130.10     15.59 o
  10  14   5       13.37       27.60     10.00 o
  11  14   5        4.56        8.48      9.08 o
 -11  15   5        2.06        0.68      8.20 o
 -10  15   5      127.09      138.12     15.83 o
  -9  15   5       48.73       36.26     10.05 o
  -8  15   5        4.45       15.35      7.98 o
  -7  15   5      347.50      294.76     20.11 o
  -6  15   5      161.37      190.35     17.22 o
  -5  15   5       48.00       62.60     10.45 o
  -4  15   5      223.07      237.04     11.59 o
  -3  15   5        8.29        5.19      2.96 o
  -2  15   5      265.88      271.66     10.01 o
  -1  15   5      838.26      902.42     20.54 o
   0  15   5      125.93      126.77      7.38 o
   1  15   5      136.10      163.18      7.99 o
   2  15   5      916.02      939.15     18.20 o
   3  15   5       52.89       55.53      7.98 o
   4  15   5      154.10      155.31      8.69 o
   5  15   5       35.63       28.79      8.81 o
   6  15   5      116.90      107.05     13.66 o
   7  15   5       48.00       60.58     11.53 o
   8  15   5       46.96       42.07     10.58 o
   9  15   5      169.22      183.81     18.99 o
  10  15   5       58.58       64.13     12.68 o
 -11  16   5       12.49       11.34      9.44 o
 -10  16   5       84.85       79.60     13.46 o
  -9  16   5        2.95        4.65      7.27 o
  -8  16   5      153.47      123.26     15.23 o
  -7  16   5      269.68      274.51     19.90 o
  -6  16   5      432.78      398.18     23.84 o
  -5  16   5      193.93      207.80     18.06 o
  -4  16   5      353.68      340.07     14.39 o
  -3  16   5       86.76       98.33      5.39 o
  -2  16   5      770.95      718.77     18.65 o
  -1  16   5       67.52       68.74      6.04 o
   0  16   5      268.36      231.07     12.01 o
   1  16   5     1364.43     1248.05     29.02 o
   2  16   5      404.65      387.51     10.34 o
   3  16   5      851.26      851.81     20.95 o
   4  16   5       96.04       90.14      7.54 o
   5  16   5       21.46       28.07      9.14 o
   6  16   5       34.89       51.48     11.31 o
   7  16   5      211.18      185.84     18.78 o
   8  16   5       76.42       74.45     13.46 o
   9  16   5       50.04       44.50     11.70 o
  10  16   5       27.44       40.97     11.97 o
 -11  17   5      136.58      110.35     16.38 o
 -10  17   5      227.13      195.10     20.43 o
  -9  17   5       76.27       72.28     13.37 o
  -8  17   5      625.57      642.24     32.68 o
  -7  17   5       29.44       28.44      9.08 o
  -6  17   5      166.33      142.34     15.98 o
  -5  17   5       66.41       73.98     11.83 o
  -4  17   5       13.17        2.74      4.81 o
  -3  17   5      241.71      224.07      7.85 o
  -2  17   5      425.09      406.76     12.44 o
  -1  17   5      865.75      832.92     20.05 o
   0  17   5      590.45      548.02     15.28 o
   1  17   5      220.63      190.85      9.06 o
   2  17   5       89.56       95.73      6.44 o
   3  17   5      858.76      864.09     21.47 o
   4  17   5       79.27       81.97      8.70 o
   5  17   5       29.14       24.05      9.49 o
   6  17   5       10.80       16.72      9.32 o
   7  17   5       96.74       99.78     15.07 o
   8  17   5       20.86       20.23      9.86 o
   9  17   5      248.80      222.89     21.86 o
  10  17   5       11.34       17.98      9.87 o
 -10  18   5      153.74      156.04     18.51 o
  -9  18   5       49.69       35.09     11.15 o
  -8  18   5       50.57       46.66     11.90 o
  -7  18   5       13.37       22.51     10.12 o
  -6  18   5       11.85        6.60      8.29 o
  -5  18   5       26.30       39.66     18.68 o
  -4  18   5      128.09      131.82      9.16 o
  -3  18   5       72.08       65.43     10.33 o
  -2  18   5      336.65      338.74     11.68 o
  -1  18   5      566.66      593.14     16.30 o
   0  18   5        0.80        2.22      4.17 o
   1  18   5       93.12       97.35      7.09 o
   2  18   5       21.52       22.59      4.56 o
   3  18   5      407.68      390.13     30.55 o
   4  18   5      378.68      352.76     15.81 o
   5  18   5        7.17        7.14      8.39 o
   6  18   5       31.00       24.10      9.89 o
   7  18   5       18.34       -4.73      7.77 o
   8  18   5       11.44        4.87      9.13 o
   9  18   5       12.55       21.96     10.83 o
 -10  19   5       11.17        7.45      9.50 o
  -9  19   5       88.72       95.34     15.45 o
  -8  19   5      269.22      230.08     22.20 o
  -7  19   5      253.01      232.00     22.34 o
  -6  19   5      167.10      161.61     18.43 o
  -5  19   5       26.56       24.82      6.62 o
  -4  19   5        0.80       -0.64     11.95 o
  -3  19   5      204.54      198.59     13.43 o
  -2  19   5       55.05       49.39      5.80 o
  -1  19   5      348.28      376.47     20.98 o
   0  19   5      344.78      351.36     12.31 o
   1  19   5        1.72        1.52      4.14 o
   2  19   5       39.34       41.65      5.29 o
   3  19   5       76.07       50.07     10.83 o
   4  19   5      300.51      302.06     14.90 o
   5  19   5      142.67      136.82     16.98 o
   6  19   5       22.55       24.58     10.22 o
   7  19   5       13.00       33.90     11.60 o
   8  19   5      209.17      229.36     22.65 o
   9  19   5       27.48       30.55     12.12 o
  -9  20   5       59.29       69.04     14.75 o
  -8  20   5       53.73       62.01     13.48 o
  -7  20   5       14.43       23.38     11.15 o
  -6  20   5       64.63       62.98     12.79 o
  -5  20   5      294.46      264.94     19.81 o
  -4  20   5      112.50      130.23     17.84 o
  -3  20   5      183.56      168.96     28.51 o
  -2  20   5       48.35       46.65      5.85 o
  -1  20   5       92.58       80.15      7.03 o
   0  20   5      255.71      259.22     11.12 o
   1  20   5      416.81      414.13     13.42 o
   2  20   5      246.79      247.20     18.44 o
   3  20   5       49.18       52.17     10.87 o
   4  20   5        1.78        3.58      9.18 o
   5  20   5       42.83       76.85     14.23 o
   6  20   5      209.20      204.48     21.69 o
   7  20   5       54.19       42.77     12.66 o
   8  20   5        8.36       29.60     11.84 o
  -9  21   5       44.48       50.87     13.55 o
  -8  21   5      596.25      504.66     32.26 o
  -7  21   5      251.47      254.51     24.02 o
  -6  21   5       29.74       28.36     11.32 o
  -5  21   5       16.48       14.75      7.68 o
  -4  21   5      653.32      665.51     25.21 o
  -3  21   5      221.92      233.33     15.35 o
  -2  21   5       87.46       92.16      7.46 o
  -1  21   5       64.72       65.14      6.84 o
   0  21   5      154.55      154.80      9.35 o
   1  21   5       48.50       51.28      6.42 o
   2  21   5      330.77      368.74     22.70 o
   3  21   5      109.68       88.85     13.61 o
   4  21   5      272.39      306.99     21.83 o
   5  21   5      321.69      406.75     25.98 o
   6  21   5      125.68      139.78     18.76 o
   7  21   5       38.11       36.46     13.01 o
   8  21   5        7.76        4.35     10.55 o
  -8  22   5       66.65       68.57     14.94 o
  -7  22   5       11.01       20.39     11.31 o
  -6  22   5      110.03       88.21     19.63 o
  -5  22   5      160.93      159.51     13.91 o
  -4  22   5        0.01       -1.24      6.90 o
  -3  22   5      140.82      133.84     12.42 o
  -2  22   5      447.13      469.78     15.03 o
  -1  22   5      177.73      168.96      9.96 o
   0  22   5      403.27      437.81     20.41 o
   1  22   5       59.38       77.46     10.29 o
   2  22   5      383.49      388.91     23.68 o
   3  22   5       76.98       68.07     13.08 o
   4  22   5       59.15       76.67     13.69 o
   5  22   5      149.76      164.33     18.32 o
   7  22   5      306.17      286.86     27.38 o
  -6  23   5       68.00       57.25     13.34 o
  -5  23   5      143.98      147.12     13.91 o
  -4  23   5       77.94       94.69     11.29 o
  -3  23   5       59.27       67.09     10.43 o
  -2  23   5      456.21      475.48     15.33 o
  -1  23   5       35.49       35.46      7.41 o
   0  23   5       93.52       92.01     10.29 o
   1  23   5      113.39      121.51     13.04 o
   2  23   5      113.67      152.53     17.04 o
   3  23   5      110.71      109.77     15.97 o
   4  23   5      674.05      734.24     35.79 o
   5  23   5      194.38      202.44     20.86 o
  -6  24   5        5.07        6.29     10.34 o
  -5  24   5      325.36      310.27     23.25 o
  -4  24   5      107.79      120.77     24.30 o
  -3  24   5      105.79      109.71     12.13 o
  -2  24   5      631.68      640.98     56.16 o
  -1  24   5      455.78      455.07     15.66 o
   0  24   5      164.98      168.67     11.61 o
   1  24   5       13.16        4.71      6.14 o
   2  24   5      142.88      138.95     16.59 o
   3  24   5      223.48      251.65     21.90 o
   4  24   5       66.53       69.99     14.33 o
   5  24   5       14.67        9.55     10.78 o
  -6  25   5       24.38        2.40     11.03 o
  -5  25   5        5.71       11.43     10.57 o
  -4  25   5      257.63      289.23     22.52 o
  -3  25   5      828.50      779.95     35.51 o
  -2  25   5        4.13        1.56      8.07 o
  -1  25   5      143.74      141.09     10.91 o
   0  25   5       47.70       44.64      7.86 o
   1  25   5       52.25       50.64     12.27 o
   2  25   5       62.67       73.23     13.35 o
   3  25   5      124.33      132.86     17.73 o
   4  25   5        8.85        0.65      9.74 o
   5  25   5       66.71       67.31     14.65 o
  -5  26   5       41.73       36.59     12.80 o
  -4  26   5      102.60       97.27     16.10 o
  -3  26   5      415.24      387.92     25.63 o
  -2  26   5       48.33       43.22     11.82 o
  -1  26   5       66.16       60.49     15.74 o
   0  26   5      109.44      127.81     14.91 o
   1  26   5       29.42       30.05     10.66 o
   2  26   5       54.89       67.54     13.89 o
   3  26   5       28.02       10.81     10.11 o
   4  26   5       25.65       22.27     11.75 o
  -3  27   5      119.78      109.04     16.23 o
  -2  27   5        4.58       -7.06      8.83 o
  -1  27   5       89.65      101.39     14.81 o
   0  27   5       39.28       34.46     12.61 o
   1  27   5       14.22        6.82      9.94 o
   2  27   5       68.60       75.48     14.10 o
  -7 -23   6       79.75       87.24     16.00 o
  -6 -23   6       95.18      103.56     16.61 o
   6 -23   6      257.35      285.24     26.83 o
  -8 -22   6       34.20       29.99     11.63 o
  -7 -22   6       65.83       73.14     14.61 o
  -6 -22   6       17.03       26.30     10.89 o
  -5 -22   6      159.77      165.75     19.50 o
   5 -22   6       72.61       88.38     15.97 o
   6 -22   6      207.19      218.56     22.73 o
   7 -22   6       29.91        8.60     10.73 o
  -9 -21   6       18.48       24.93     10.84 o
  -8 -21   6       62.33       61.77     13.77 o
  -7 -21   6      115.91      125.37     17.15 o
  -6 -21   6       10.91       32.66     11.34 o
  -5 -21   6       49.22       53.78     12.69 o
   4 -21   6       60.95       62.47     13.66 o
   5 -21   6       25.09       42.49     12.31 o
   6 -21   6       40.93       26.82     11.00 o
   7 -21   6      141.49      135.64     18.35 o
  -9 -20   6        4.79       -5.03      8.30 o
  -8 -20   6       69.13       59.17     13.28 o
  -7 -20   6      132.47      114.66     11.51 o
  -6 -20   6      388.46      357.66     17.45 o
  -5 -20   6      367.21      336.80     23.58 o
  -4 -20   6       18.52        6.80      8.37 o
   3 -20   6      188.74      179.30     18.91 o
   4 -20   6       92.51       85.43     14.32 o
   5 -20   6       39.39       50.37     12.22 o
   6 -20   6       70.03       57.36     13.07 o
   7 -20   6       86.75       78.79     14.79 o
   8 -20   6       31.71       22.17     10.83 o
 -10 -19   6      895.84      984.06     43.27 o
  -9 -19   6       13.71       23.15     10.21 o
  -8 -19   6       21.59       34.46     10.50 o
  -7 -19   6        7.21        1.35      5.98 o
  -6 -19   6       64.05       59.28     12.74 o
  -5 -19   6      239.35      274.17     14.67 o
  -4 -19   6      202.10      215.23     19.60 o
   3 -19   6       95.88      131.53     16.26 o
   4 -19   6      185.13      158.99     18.11 o
   5 -19   6      171.86      161.52     18.23 o
   6 -19   6      153.81      148.87     18.34 o
   7 -19   6      101.49       79.48     14.71 o
   8 -19   6       19.18       27.46     10.92 o
 -10 -18   6       42.55       62.10     12.50 o
  -9 -18   6      196.43      175.00     18.41 o
  -8 -18   6      119.52      145.90     16.86 o
  -7 -18   6      178.38      213.50     19.68 o
  -6 -18   6      164.07      167.82     12.29 o
  -5 -18   6      186.86      232.29     13.38 o
  -4 -18   6      141.73      165.68     11.68 o
  -3 -18   6        6.76       16.00      7.43 o
   2 -18   6      321.72      330.04     21.16 o
   3 -18   6      485.60      483.52     27.06 o
   4 -18   6        3.66       -0.64      7.28 o
   5 -18   6      242.35      175.93     18.38 o
   6 -18   6       45.10       49.86     11.57 o
   7 -18   6        8.89        9.24      8.64 o
   8 -18   6       37.96       44.90     11.92 o
   9 -18   6       79.61       74.57     14.23 o
 -10 -17   6      230.00      194.23     18.84 o
  -9 -17   6       43.46       34.22      9.90 o
  -8 -17   6       52.54       52.02     11.44 o
  -7 -17   6        8.97        8.67      7.23 o
  -6 -17   6      321.58      321.63     14.72 o
  -5 -17   6       64.14       67.40      8.25 o
  -4 -17   6        7.30        8.76      5.57 o
  -3 -17   6      775.79      792.83     35.10 o
   2 -17   6      961.37      868.48     38.33 o
   3 -17   6      653.68      682.47     32.18 o
   4 -17   6      124.11      125.35     11.29 o
   5 -17   6       87.22       83.12     10.04 o
   6 -17   6      317.12      280.50     16.65 o
   7 -17   6        1.28       -9.00      5.67 o
   8 -17   6        4.91       -0.10      8.07 o
   9 -17   6      143.14      113.57     16.10 o
 -11 -16   6      218.46      244.24     20.45 o
 -10 -16   6      130.80      104.94     13.89 o
  -9 -16   6       34.13       34.34     10.01 o
  -8 -16   6       57.78       59.31     11.03 o
  -7 -16   6      368.74      368.83     22.02 o
  -6 -16   6       31.10       28.96      6.58 o
  -5 -16   6      411.40      363.28     21.33 o
  -4 -16   6      127.89      130.98      9.97 o
  -3 -16   6      143.39      123.39      9.47 o
  -2 -16   6      249.59      268.16     17.56 o
   1 -16   6      309.76      338.98     20.39 o
   2 -16   6      100.05      120.40     10.10 o
   3 -16   6      467.09      481.54     22.30 o
   4 -16   6      413.10      408.47     21.42 o
   5 -16   6      179.00      184.69     13.52 o
   6 -16   6      189.35      158.73     13.12 o
   7 -16   6       48.27       39.37      8.29 o
   8 -16   6      188.01      160.41     14.05 o
   9 -16   6       81.50      109.35     15.17 o
  10 -16   6       59.39       73.23     13.30 o
 -11 -15   6       69.80       93.26     13.08 o
 -10 -15   6      156.03      136.03     14.91 o
  -8 -15   6       88.72       77.74     11.69 o
  -7 -15   6      130.84      119.88     13.47 o
  -6 -15   6       31.52       34.94      8.54 o
  -5 -15   6      482.15      464.72     16.77 o
  -4 -15   6      309.70      339.74     14.05 o
  -3 -15   6      325.98      347.05     20.99 o
  -2 -15   6      148.07      135.41     14.63 o
   1 -15   6      524.70      552.23     18.84 o
   2 -15   6      705.06      667.08     27.85 o
   3 -15   6      257.48      259.31     13.50 o
   4 -15   6      371.59      355.30     16.20 o
   5 -15   6        1.68        1.38      5.05 o
   6 -15   6      190.31      161.81     25.40 o
   7 -15   6       23.18       11.15     11.32 o
   8 -15   6       82.62       91.09     13.86 o
   9 -15   6       11.02        6.77      8.32 o
  10 -15   6        5.29       10.26      8.24 o
 -11 -14   6       29.07       19.84      8.48 o
  -9 -14   6       74.69       64.21     10.89 o
  -8 -14   6        7.83        7.56      6.57 o
  -7 -14   6      252.13      244.28     16.71 o
  -6 -14   6      166.95      165.41     15.02 o
  -5 -14   6      239.77      270.48     12.26 o
  -4 -14   6      584.45      493.57     16.98 o
  -3 -14   6      724.58      673.45     20.08 o
  -2 -14   6       57.79       48.16      6.20 o
  -1 -14   6       95.28       89.68     10.91 o
   0 -14   6      461.82      449.77     22.53 o
   1 -14   6     1834.45     1698.12     42.44 o
   2 -14   6      249.24      245.39     12.45 o
   3 -14   6      415.86      448.75     17.51 o
   4 -14   6      197.40      190.25     11.78 o
   5 -14   6       97.18       90.17     14.00 o
   6 -14   6      263.44      241.90     14.45 o
   7 -14   6       96.84       74.57     11.21 o
   8 -14   6      201.02      160.86     23.11 o
   9 -14   6      170.09      178.30     14.31 o
  10 -14   6       39.95       44.74     10.70 o
 -12 -13   6      132.30      115.99     14.19 o
 -11 -13   6      276.40      280.61     19.08 o
 -10 -13   6      525.23      511.66     25.37 o
  -9 -13   6       17.31       20.21      7.58 o
  -8 -13   6       84.98       74.05     10.41 o
  -7 -13   6      126.50      123.01     12.64 o
  -6 -13   6      121.06      142.21     13.37 o
  -5 -13   6      498.19      513.92     16.94 o
  -4 -13   6      658.52      653.31     19.85 o
  -3 -13   6      123.63      108.53      8.12 o
  -2 -13   6       28.68       23.80      6.30 o
  -1 -13   6      784.54      755.05     21.41 o
   0 -13   6      400.30      409.21     32.51 o
   1 -13   6      627.72      557.90     18.62 o
   2 -13   6      672.59      631.67     20.60 o
   3 -13   6      981.75      931.07     34.54 o
   4 -13   6      456.26      480.79     30.18 o
   5 -13   6      316.95      303.57     20.72 o
   6 -13   6       90.61       79.77      9.08 o
   7 -13   6      429.96      472.68     19.89 o
   8 -13   6       18.05       11.77      6.38 o
   9 -13   6       82.64       87.81     10.46 o
  10 -13   6       26.27       18.72      8.83 o
  11 -13   6       26.67       49.64     11.14 o
 -12 -12   6       43.30       68.84     11.23 o
 -11 -12   6      113.26      112.41     13.02 o
 -10 -12   6       27.54       21.81      7.50 o
  -9 -12   6      116.02      125.73     12.93 o
  -8 -12   6      152.10      158.73     14.06 o
  -7 -12   6      312.35      308.90     17.84 o
  -6 -12   6      229.59      208.49     14.59 o
  -5 -12   6     1638.20     1509.02     36.23 o
  -4 -12   6      119.34      157.97      9.11 o
  -3 -12   6      591.79      517.10     16.60 o
  -2 -12   6      504.88      463.39     15.19 o
  -1 -12   6      183.06      171.77     11.03 o
   0 -12   6        6.25        9.78      3.73 o
   1 -12   6       51.24       41.81      7.81 o
   2 -12   6      294.64      294.49     18.87 o
   3 -12   6      722.93      690.59     22.11 o
   4 -12   6       75.27       66.49      7.48 o
   5 -12   6      188.01      164.48     30.01 o
   6 -12   6      359.11      350.31     15.71 o
   7 -12   6      484.95      468.42     19.03 o
   8 -12   6       81.55       75.32      9.03 o
   9 -12   6      364.81      340.28     16.82 o
  10 -12   6       57.67       60.71     11.08 o
  11 -12   6       82.81       71.67     12.21 o
 -12 -11   6      135.77      138.31     13.98 o
 -11 -11   6      143.06      166.54     14.89 o
 -10 -11   6       31.47       21.02      7.17 o
  -9 -11   6      299.23      333.07     18.45 o
  -8 -11   6       97.95       75.83     10.09 o
  -7 -11   6      166.71      155.52     13.28 o
  -6 -11   6     1247.70     1209.26     43.20 o
  -5 -11   6     2053.86     2198.89     49.29 o
  -4 -11   6      592.52      590.64     18.02 o
  -3 -11   6      941.50      866.96     23.29 o
  -2 -11   6     1361.12     1341.28     32.50 o
  -1 -11   6      269.94      251.31     11.53 o
   0 -11   6       87.65      113.41      6.36 o
   1 -11   6      296.30      282.08     12.02 o
   2 -11   6      368.92      365.56     14.00 o
   3 -11   6     3247.29     3264.72     74.47 o
   4 -11   6       92.75       95.09      8.35 o
   5 -11   6      126.39      116.36     13.68 o
   6 -11   6      354.94      348.86     15.35 o
   7 -11   6       25.28       24.82      6.19 o
   8 -11   6       52.81       47.72     10.53 o
   9 -11   6      100.56      108.06     10.54 o
  10 -11   6       79.94       76.59     11.59 o
  11 -11   6       13.41       10.27      8.06 o
 -12 -10   6      185.50      197.67     14.99 o
 -11 -10   6       65.80       60.21      9.90 o
 -10 -10   6      114.64      102.21     11.46 o
  -9 -10   6      251.82      225.16     14.59 o
  -8 -10   6      340.47      353.33     18.46 o
  -7 -10   6      367.51      392.35     19.49 o
  -6 -10   6      341.53      333.53     17.70 o
  -5 -10   6      425.53      418.74     19.91 o
  -4 -10   6     2148.30     2212.82     55.84 o
  -3 -10   6      409.91      386.96     13.19 o
  -2 -10   6      404.91      391.54     10.19 o
  -1 -10   6      886.49      910.41     16.52 o
   0 -10   6      354.15      365.98      8.89 o
   1 -10   6       25.76       30.39      4.91 o
   2 -10   6      173.70      155.25     10.61 o
   3 -10   6      278.81      286.17     14.55 o
   4 -10   6      477.93      470.17     16.87 o
   5 -10   6      575.13      571.35     19.79 o
   6 -10   6      305.56      303.82     14.17 o
   7 -10   6      305.72      270.22     23.31 o
   8 -10   6      350.13      354.13     16.03 o
   9 -10   6      234.03      224.32     17.49 o
  10 -10   6      271.00      286.47     29.74 o
  11 -10   6       41.31       59.40     10.52 o
 -13  -9   6      145.94      148.90     13.78 o
 -12  -9   6       73.11       75.30     10.03 o
 -11  -9   6      168.45      181.24     13.68 o
 -10  -9   6      119.58      144.52     12.79 o
  -9  -9   6      260.75      294.44     15.89 o
  -8  -9   6      284.72      288.66     15.81 o
  -7  -9   6       80.79       87.93      9.66 o
  -6  -9   6       19.41       25.96      6.07 o
  -5  -9   6      430.96      441.61     19.29 o
  -4  -9   6     3118.37     3030.66    127.29 o
  -3  -9   6      749.14      698.04     18.93 o
  -2  -9   6      346.55      396.05     10.22 o
  -1  -9   6       47.27       54.96      3.63 o
   0  -9   6      341.57      291.23      7.53 o
   1  -9   6     1956.16     2032.76     47.61 o
   2  -9   6      141.19      156.69      9.25 o
   3  -9   6      100.27      104.49      8.00 o
   4  -9   6      261.37      306.02     12.88 o
   5  -9   6      216.43      185.93     10.97 o
   6  -9   6     1002.06      939.74     27.90 o
   7  -9   6      235.53      202.74     12.58 o
   8  -9   6       44.01       37.09      6.58 o
   9  -9   6       31.28       35.00      8.99 o
  10  -9   6       82.06       84.53      9.88 o
  11  -9   6       99.46      106.03     12.84 o
 -13  -8   6       38.52       34.50      7.91 o
 -12  -8   6      175.39      181.56     13.45 o
 -11  -8   6       64.53       73.00      9.63 o
 -10  -8   6       21.03       20.53      6.43 o
  -9  -8   6       32.04       36.88      7.03 o
  -8  -8   6       28.01       29.90      6.37 o
  -7  -8   6      407.35      381.65     17.72 o
  -6  -8   6      155.60      133.67     10.18 o
  -5  -8   6     5586.42     5408.96    158.92 o
  -4  -8   6      458.78      406.20     12.90 o
  -3  -8   6     1023.40     1025.81     25.10 o
  -2  -8   6      171.19      161.87      5.82 o
  -1  -8   6      663.00      665.16     14.40 o
   0  -8   6      602.29      602.22     11.71 o
   1  -8   6     1729.01     1844.91     43.90 o
   2  -8   6      240.11      265.04     32.74 o
   3  -8   6     1198.27     1169.63     30.60 o
   4  -8   6     1228.18     1202.45     31.73 o
   5  -8   6     1009.45     1006.52     34.82 o
   6  -8   6     1116.63     1062.06     30.18 o
   7  -8   6      155.55      144.77     10.54 o
   8  -8   6      405.20      401.61     16.65 o
   9  -8   6      255.90      232.99     13.45 o
  10  -8   6       56.44       60.49      8.53 o
  11  -8   6       19.63       25.41      8.07 o
  12  -8   6       47.50       55.29     10.27 o
 -13  -7   6       19.67       31.02      7.37 o
 -12  -7   6       97.59       99.28     10.65 o
 -11  -7   6      281.44      294.37     15.98 o
 -10  -7   6       88.74       90.00      9.67 o
  -9  -7   6      425.45      382.06     18.01 o
  -8  -7   6      264.06      267.82     14.81 o
  -7  -7   6      415.16      387.75     17.76 o
  -6  -7   6      510.31      532.63     21.77 o
  -5  -7   6     1106.11     1087.86     37.24 o
  -4  -7   6      665.35      678.86     17.72 o
  -3  -7   6     1998.01     2041.04     35.91 o
  -2  -7   6      153.29      185.87      5.04 o
  -1  -7   6     2919.85     3341.96     58.43 o
   0  -7   6     1187.96     1230.92     24.21 o
   1  -7   6     2195.10     2307.96     52.87 o
   2  -7   6     4027.19     4044.41    140.78 o
   3  -7   6     1354.85     1521.74     38.28 o
   4  -7   6     2538.23     2600.93     60.54 o
   5  -7   6       70.86       56.75      6.41 o
   6  -7   6      520.14      553.36     25.85 o
   7  -7   6      781.73      771.82     32.94 o
   8  -7   6      605.61      621.77     23.60 o
   9  -7   6      250.66      262.27     37.09 o
  10  -7   6       17.06       14.56      5.98 o
  11  -7   6       80.31       81.90     11.26 o
  12  -7   6        5.56       11.57      7.69 o
 -13  -6   6      191.49      191.45     13.32 o
 -12  -6   6      500.80      543.94     22.86 o
 -11  -6   6       11.43        8.80      5.29 o
 -10  -6   6       31.65       32.95      6.36 o
  -9  -6   6       24.89       31.09      6.25 o
  -8  -6   6      390.63      357.55     17.24 o
  -7  -6   6      727.37      647.81     25.62 o
  -6  -6   6      955.00      879.70     31.96 o
  -5  -6   6     1687.25      776.81     27.95 o
  -4  -6   6        5.58        6.66      2.96 o
  -3  -6   6     1189.38     1306.44     24.37 o
  -2  -6   6      781.15      808.68     13.65 o
  -1  -6   6      804.04      975.42     19.34 o
   0  -6   6      294.69      344.25     14.17 o
   1  -6   6     3643.91     3628.90     62.74 o
   2  -6   6      812.06      846.79     22.86 o
   3  -6   6      677.48      647.12     19.06 o
   4  -6   6      154.22      158.05     11.47 o
   5  -6   6      120.46      106.56      8.01 o
   6  -6   6     1132.33     1086.97     29.70 o
   7  -6   6      273.93      265.87     12.39 o
   8  -6   6      100.79       81.77      8.12 o
   9  -6   6      294.01      329.20     14.63 o
  10  -6   6      148.72      157.21     11.60 o
  11  -6   6       91.86       83.04      9.38 o
  12  -6   6      394.93      410.26     21.75 o
 -13  -5   6       59.21       57.96      8.30 o
 -12  -5   6       77.14       74.74      9.07 o
 -11  -5   6      113.87      118.83     10.31 o
 -10  -5   6      452.61      445.05     19.52 o
  -9  -5   6      500.62      509.30     20.87 o
  -8  -5   6     1264.15     1231.59     40.55 o
  -7  -5   6     1341.81     1261.98     41.87 o
  -6  -5   6     2710.00     2610.33     78.09 o
  -4  -5   6     1579.21     1635.15     36.39 o
  -3  -5   6      529.65      594.93     12.49 o
  -2  -5   6      445.52      468.24      8.79 o
  -1  -5   6      737.66      720.12     15.16 o
   0  -5   6     1217.87     1210.57     68.22 o
   1  -5   6     3656.09     3934.30     67.85 o
   2  -5   6      635.63      688.75     19.60 o
   3  -5   6       44.40       50.61      5.33 o
   4  -5   6      975.90      933.03     31.68 o
   5  -5   6      246.38      213.35     11.84 o
   6  -5   6       23.69       16.30      4.58 o
   7  -5   6     1368.28     1301.41     76.75 o
   8  -5   6       30.56       28.98      6.39 o
   9  -5   6      149.57      146.44     10.75 o
  10  -5   6      242.92      246.69     37.67 o
  11  -5   6       31.34       36.65      7.01 o
  12  -5   6        3.42        0.06      6.37 o
 -13  -4   6      129.50      126.38     10.92 o
 -12  -4   6       57.52       54.93      7.72 o
 -11  -4   6      150.34      164.64     11.58 o
 -10  -4   6       10.90       17.52      5.36 o
  -9  -4   6      235.16      211.14     12.39 o
  -8  -4   6      452.20      476.56     19.60 o
  -7  -4   6      749.75      767.06     27.20 o
  -4  -4   6     1073.27     1134.79     26.29 o
  -3  -4   6     2085.93     2176.53     47.76 o
  -2  -4   6      191.32      208.27      5.27 o
  -1  -4   6     6338.27     6924.21    116.03 o
   0  -4   6     1916.17     2263.46     50.80 o
   1  -4   6      408.54      464.25     10.54 o
   2  -4   6     1010.40     1057.26     47.69 o
   3  -4   6      108.00      133.38      7.74 o
   4  -4   6      257.41      227.39     12.63 o
   5  -4   6      524.77      514.77     16.59 o
   6  -4   6       70.52       63.20     10.13 o
   7  -4   6       13.55       12.98      4.84 o
   8  -4   6      121.27      131.16      9.48 o
   9  -4   6      272.93      259.68     13.31 o
  10  -4   6       93.59       94.76     10.63 o
  11  -4   6       24.04       19.19      6.15 o
  12  -4   6       32.97       34.74      8.34 o
 -13  -3   6       97.50       99.95      9.77 o
 -12  -3   6      340.33      351.94     16.81 o
 -11  -3   6       12.69       13.65      5.27 o
 -10  -3   6       86.40       87.47      8.59 o
  -9  -3   6      210.34      198.91     11.73 o
  -8  -3   6     1171.01     1160.08     38.23 o
  -7  -3   6      876.91      972.00     31.94 o
  -6  -3   6      456.16      453.14     18.19 o
  -4  -3   6     1956.03     2107.00     46.19 o
  -3  -3   6     1156.19     1424.77     32.53 o
  -2  -3   6     2255.69     2489.69     37.21 o
  -1  -3   6     2264.07     2590.04     45.19 o
   0  -3   6      192.41      180.22     11.45 o
   1  -3   6     1766.69     1988.30     35.66 o
   2  -3   6      797.47      845.26     22.28 o
   3  -3   6     2842.03     2873.13     64.28 o
   5  -3   6       41.38       50.41      8.75 o
   6  -3   6      861.66      852.88     24.39 o
   7  -3   6       45.35       58.02      6.40 o
   8  -3   6       90.22       85.29      9.81 o
   9  -3   6      177.68      176.73     11.01 o
  10  -3   6       45.43       38.74      6.89 o
  11  -3   6       75.66       61.81      9.00 o
  12  -3   6       82.68       95.79     10.96 o
 -13  -2   6       44.49       43.65      7.23 o
 -12  -2   6      381.33      379.52     17.42 o
 -11  -2   6      110.45      125.32     10.11 o
 -10  -2   6       28.14       26.65      5.68 o
  -9  -2   6      446.39      415.62     17.98 o
  -8  -2   6      291.42      337.90     15.52 o
  -7  -2   6     1066.98      874.03     31.29 o
  -6  -2   6      700.74      758.04     19.72 o
  -4  -2   6      744.05      824.74     20.50 o
  -3  -2   6     1040.79     1198.86     51.86 o
  -2  -2   6     1557.34     1684.44     25.96 o
  -1  -2   6     9860.47    10804.25    179.50 o
   0  -2   6      167.44      195.51     11.33 o
   1  -2   6     1583.17     1728.41     31.29 o
   2  -2   6     1840.82     1936.75     44.00 o
   3  -2   6      800.15      788.80     21.19 o
   5  -2   6     1025.59     1062.61     45.05 o
   6  -2   6      285.53      309.32     14.81 o
   7  -2   6       87.47       94.13      7.71 o
   8  -2   6       47.32       45.31      6.35 o
   9  -2   6      238.91      272.73     12.81 o
  10  -2   6      106.32       97.45      9.16 o
  11  -2   6       56.00       59.08     13.41 o
  12  -2   6      128.36      113.90     12.10 o
 -13  -1   6       17.65       21.58      5.87 o
 -11  -1   6      174.96      185.33     11.72 o
 -10  -1   6      250.05      262.61     13.65 o
  -9  -1   6      138.98      111.57      9.25 o
  -8  -1   6      228.09      247.36     12.57 o
  -7  -1   6      484.78      500.89     19.48 o
  -6  -1   6      354.95      316.10     14.22 o
  -4  -1   6      807.28      820.13     20.65 o
  -3  -1   6     1601.11     1702.85     39.19 o
  -2  -1   6      780.27      943.19     15.37 o
  -1  -1   6     1345.72     1393.27     25.34 o
   0  -1   6     1017.21      949.14     35.18 o
   1  -1   6     1161.70     1202.01     22.94 o
   2  -1   6      768.05      746.25     27.04 o
   3  -1   6       22.30       13.19      3.28 o
   5  -1   6      463.25      479.00     25.61 o
   6  -1   6      303.49      321.15     29.02 o
   7  -1   6      199.53      217.52     10.98 o
   8  -1   6      348.75      356.33     14.17 o
   9  -1   6       76.14       74.61      7.82 o
  10  -1   6      434.44      457.89     17.86 o
  11  -1   6       20.11       25.17     13.18 o
  12  -1   6       16.27       31.40      8.24 o
 -13   0   6       14.02        6.61      5.19 o
 -12   0   6       15.58       21.67      6.30 o
 -11   0   6        9.10        7.95      4.74 o
 -10   0   6        4.38       -2.97      3.90 o
  -9   0   6      101.54      116.80      9.46 o
  -8   0   6       22.48       40.41      5.92 o
  -7   0   6        5.36        9.78      4.25 o
  -6   0   6       46.15       65.51      6.70 o
  -4   0   6     2130.96     2012.04     49.45 o
  -3   0   6       81.29       75.54      5.26 o
  -2   0   6     3608.61     4304.57     62.62 o
  -1   0   6       71.02       48.53      3.58 o
   0   0   6      295.91      179.01     11.92 o
   1   0   6     1502.19     1674.28     30.38 o
   2   0   6      247.01      217.20      9.39 o
   3   0   6       27.36       19.01      9.29 o
   4   0   6     5353.71     5829.65    187.58 o
   5   0   6       31.93       19.04      7.36 o
   6   0   6     2936.73     2987.94     67.81 o
   7   0   6       84.54       97.54      7.75 o
   8   0   6       52.31       64.97      6.98 o
   9   0   6      636.14      688.10     22.06 o
  10   0   6      837.88      866.52     26.55 o
  11   0   6       28.18       31.49      6.65 o
  12   0   6       96.19       89.62     10.94 o
 -13   1   6       18.10       14.40      5.97 o
 -12   1   6      165.03      139.93     11.36 o
 -11   1   6      172.76      163.14     11.35 o
 -10   1   6      249.17      262.44     13.67 o
  -9   1   6      143.67      115.56      9.67 o
  -8   1   6      229.06      255.54     13.10 o
  -7   1   6      488.77      483.86     19.46 o
  -6   1   6      349.10      318.56     14.32 o
  -4   1   6      807.68      814.39     21.04 o
  -3   1   6     1621.28     1772.80     39.74 o
  -2   1   6      777.22      928.38     15.48 o
  -1   1   6     1332.54     1368.40     31.95 o
   0   1   6     1008.34      946.26     23.34 o
   1   1   6     1166.67     1240.65     23.10 o
   2   1   6      786.65      794.23     26.90 o
   3   1   6       22.91       18.40      3.68 o
   4   1   6      358.85      244.17     12.58 o
   5   1   6      458.71      464.70     24.85 o
   6   1   6      303.72      318.06     12.59 o
   7   1   6      203.94      207.16     10.70 o
   8   1   6      346.67      364.10     14.22 o
   9   1   6       76.46       71.53      9.41 o
  10   1   6      437.76      466.01     17.66 o
  11   1   6       20.75       15.23      5.85 o
  12   1   6       16.44       15.05      7.61 o
 -13   2   6       44.66       53.13      8.10 o
 -12   2   6      385.97      347.16     17.50 o
 -11   2   6      110.50      100.34      9.72 o
 -10   2   6       28.10       33.39      6.35 o
  -9   2   6      448.07      451.73     18.82 o
  -8   2   6      296.66      350.85     15.99 o
  -7   2   6     1086.39     1001.60     32.58 o
  -4   2   6      735.88      806.26     21.33 o
  -3   2   6     1063.04     1236.39     29.29 o
  -2   2   6     1556.69     1702.87     26.25 o
  -1   2   6     9890.96    10912.03    224.21 o
   0   2   6      168.77      166.86     14.15 o
   1   2   6     1584.20     1731.66     31.50 o
   2   2   6     1842.46     1869.51     58.35 o
   3   2   6      797.93      773.84     30.65 o
   4   2   6       89.24      125.08      7.58 o
   5   2   6     1031.94     1130.12     45.18 o
   6   2   6      285.68      319.88     12.45 o
   7   2   6       90.95       84.18      7.17 o
   8   2   6       45.73       46.80      6.26 o
   9   2   6      241.71      239.98     16.36 o
  10   2   6      104.54      107.70     14.90 o
  11   2   6       56.93       64.24      8.02 o
  12   2   6      129.45      128.85     12.61 o
 -13   3   6       98.55      100.74     10.43 o
 -12   3   6      334.38      335.51     17.52 o
 -11   3   6       13.17        8.72      5.45 o
 -10   3   6       85.19       81.89      8.77 o
  -9   3   6      212.95      216.99     12.56 o
  -8   3   6     1182.16     1167.94     39.01 o
  -7   3   6      875.05      890.80     32.23 o
  -4   3   6     1965.06     2064.75     76.89 o
  -3   3   6     1157.79     1415.14     33.73 o
  -2   3   6     2282.58     2503.26     37.60 o
  -1   3   6     2264.10     2572.46     56.67 o
   0   3   6      197.07      198.30      7.57 o
   1   3   6     1760.25     1999.51     42.08 o
   2   3   6      792.21      858.80     26.47 o
   3   3   6     2839.62     2898.62     64.44 o
   4   3   6      193.17      205.64     17.62 o
   5   3   6       40.02       59.86      5.86 o
   6   3   6      872.12      878.06     26.03 o
   7   3   6       45.00       57.67      6.37 o
   8   3   6       89.06       90.38     10.53 o
   9   3   6      177.56      197.27     11.31 o
  10   3   6       45.63       27.89      6.44 o
  11   3   6       76.29       59.62      9.69 o
  12   3   6       81.75       68.06     10.61 o
 -13   4   6      130.75      129.64     12.11 o
 -12   4   6       56.76       45.29      8.10 o
 -11   4   6      151.43      162.63     12.11 o
 -10   4   6       10.96       16.97      5.62 o
  -9   4   6      234.15      245.15     13.64 o
  -8   4   6      455.24      493.42     20.58 o
  -7   4   6      742.61      745.59     27.77 o
  -6   4   6      862.05      518.80     20.59 o
  -4   4   6     1081.17     1102.55     28.10 o
  -3   4   6     2095.53     2177.44     49.43 o
  -2   4   6      188.84      195.57      5.34 o
  -1   4   6     6318.32     6928.87    116.60 o
   0   4   6     1920.41     2296.08     40.65 o
   1   4   6      410.86      455.47     10.23 o
   2   4   6     1003.85     1024.09     26.53 o
   3   4   6      109.72      133.48      7.86 o
   4   4   6      254.80      241.15     10.28 o
   5   4   6      522.07      506.81     16.65 o
   6   4   6       68.88       78.74      6.97 o
   7   4   6       12.60        9.05      4.31 o
   8   4   6      122.48      123.97      9.35 o
   9   4   6      273.07      272.70     13.18 o
  10   4   6       89.56       68.08      7.93 o
  11   4   6       24.07       30.41      8.25 o
  12   4   6       33.10       41.43      9.38 o
 -13   5   6       59.74       69.89      9.67 o
 -12   5   6       78.15       71.86      9.78 o
 -11   5   6      115.44       95.82     10.49 o
 -10   5   6      447.09      470.83     21.08 o
  -9   5   6      493.22      493.29     21.70 o
  -8   5   6     1266.89     1214.40     41.49 o
  -7   5   6     1340.15     1298.85     42.93 o
  -6   5   6     2699.38     2589.63     78.87 o
  -4   5   6     1585.12     1620.43     51.75 o
  -3   5   6      518.52      592.16     17.31 o
  -2   5   6      437.50      456.93      9.30 o
  -1   5   6      739.62      759.06     15.90 o
   0   5   6     1219.53     1299.15     27.86 o
   1   5   6     3654.66     3966.87     58.51 o
   2   5   6      632.48      722.93     14.71 o
   3   5   6       45.69       46.01      5.21 o
   4   5   6      975.18      981.90     40.96 o
   5   5   6      242.14      201.55     10.18 o
   6   5   6       22.38       21.58      4.81 o
   7   5   6     1363.95     1353.83     34.93 o
   8   5   6       31.01       34.48      5.90 o
   9   5   6      148.58      171.25     10.92 o
  10   5   6      240.88      227.09     15.87 o
  11   5   6       32.17       31.98      8.62 o
  12   5   6        3.33       13.12      7.64 o
 -13   6   6      193.14      186.49     14.32 o
 -12   6   6      500.62      504.81     23.91 o
 -11   6   6       11.35        8.41      5.86 o
 -10   6   6       31.69       33.45      7.13 o
  -9   6   6       24.51       20.91      6.39 o
  -8   6   6      391.03      401.93     18.64 o
  -7   6   6      731.85      728.29     27.24 o
  -6   6   6      948.80      966.08     33.51 o
  -4   6   6        5.03        3.63      3.61 o
  -3   6   6     1184.38     1319.03     25.63 o
  -2   6   6      778.02      785.06     21.70 o
  -1   6   6      801.09      983.46     34.15 o
   0   6   6      289.11      345.66     10.05 o
   1   6   6     3631.75     3628.14     54.17 o
   2   6   6      806.97      853.54     14.87 o
   3   6   6      684.36      650.12     19.43 o
   4   6   6      150.88      163.96      9.35 o
   5   6   6      120.05      109.52      8.03 o
   6   6   6     1130.14     1091.90     29.48 o
   7   6   6      271.92      274.19     12.62 o
   8   6   6       97.21       86.48     10.77 o
   9   6   6      293.63      311.07     14.53 o
  10   6   6      149.40      155.84     14.19 o
  11   6   6       89.98       70.24     10.90 o
  12   6   6      396.47      409.25     22.57 o
 -13   7   6       19.45       31.40      8.75 o
 -12   7   6      101.08       89.08     11.25 o
 -11   7   6      275.31      269.50     16.94 o
 -10   7   6       90.69      104.36     11.12 o
  -9   7   6      418.87      360.88     18.68 o
  -8   7   6      265.44      276.57     15.49 o
  -7   7   6      412.87      384.02     18.52 o
  -6   7   6      512.32      524.59     22.63 o
  -5   7   6     1120.27     1076.63     37.84 o
  -4   7   6      667.71      647.80     25.79 o
  -3   7   6     2012.01     1993.63     35.21 o
  -2   7   6      157.69      187.50      8.22 o
  -1   7   6     2935.46     3394.21     70.04 o
   0   7   6     1199.15     1283.46     21.24 o
   1   7   6     2203.31     2333.30     36.13 o
   2   7   6     4004.96     4029.67     59.82 o
   3   7   6     1361.48     1594.97     30.38 o
   4   7   6     2532.82     2651.20     60.57 o
   5   7   6       71.47       57.61      6.49 o
   6   7   6      518.93      563.44     18.74 o
   7   7   6      783.70      781.28     23.79 o
   8   7   6      604.52      606.79     24.28 o
   9   7   6      252.37      235.29     13.55 o
  10   7   6       16.81       11.25      7.30 o
  11   7   6       80.32       80.57     11.54 o
  12   7   6        5.68        9.99      8.10 o
 -13   8   6       37.51       24.10      8.34 o
 -12   8   6      175.60      151.08     14.49 o
 -11   8   6       64.58       65.00      9.91 o
 -10   8   6       21.00       12.97      6.59 o
  -9   8   6       31.62       37.14      7.60 o
  -8   8   6       28.31       39.11      7.29 o
  -7   8   6      395.55      343.52     17.95 o
  -6   8   6      151.26      125.51     11.35 o
  -5   8   6     5615.72     5597.45    160.13 o
  -4   8   6      464.80      413.30     12.90 o
  -3   8   6     1020.26     1035.80     17.67 o
  -2   8   6      176.04      164.78      5.73 o
  -1   8   6      658.66      646.02     15.18 o
   0   8   6      605.93      576.62     11.85 o
   1   8   6     1720.32     1893.06     30.07 o
   2   8   6      241.78      255.70      6.85 o
   3   8   6     1200.32     1170.92     27.55 o
   4   8   6     1221.68     1206.22     31.69 o
   5   8   6     1009.36      971.73     46.98 o
   6   8   6     1114.46     1072.73     56.30 o
   7   8   6      157.78      156.11     14.79 o
   8   8   6      405.53      405.60     33.41 o
   9   8   6      253.92      222.21     16.22 o
  10   8   6       56.36       57.81     10.23 o
  11   8   6       19.24       20.69      8.48 o
  12   8   6       47.43       38.92      9.95 o
 -13   9   6      144.43      153.63     15.45 o
 -12   9   6       73.63       57.27     10.33 o
 -11   9   6      168.05      168.85     15.26 o
 -10   9   6      118.31      118.42     12.65 o
  -9   9   6      265.29      239.46     15.99 o
  -8   9   6      289.42      300.55     17.41 o
  -7   9   6       80.71       86.70     10.20 o
  -6   9   6       20.68       23.15      6.32 o
  -5   9   6      436.35      366.70     19.33 o
  -4   9   6     3098.14     3071.39     71.35 o
  -3   9   6      759.63      692.08     14.28 o
  -2   9   6      351.40      431.97     10.48 o
  -1   9   6       48.10       46.37      4.35 o
   0   9   6      350.42      304.87      9.57 o
   1   9   6     1943.70     2045.95     32.63 o
   2   9   6      145.15      157.29      5.66 o
   3   9   6      104.54      120.55     11.25 o
   4   9   6      258.30      279.11     16.33 o
   5   9   6      213.67      224.41     11.17 o
   6   9   6      995.14      966.83     27.49 o
   7   9   6      232.56      215.30     11.61 o
   8   9   6       43.63       31.92      6.99 o
   9   9   6       31.75       33.42      8.67 o
  10   9   6       81.01       83.99     12.20 o
  11   9   6      100.99      124.45     14.32 o
 -12  10   6      188.26      199.12     17.66 o
 -11  10   6       66.21       51.88      9.97 o
 -10  10   6      113.64      116.44     12.88 o
  -9  10   6      252.92      248.68     16.54 o
  -8  10   6      337.75      346.56     19.27 o
  -7  10   6      368.69      368.55     19.59 o
  -6  10   6      331.87      323.96     17.98 o
  -5  10   6      419.24      415.21     20.56 o
  -4  10   6     2161.35     2230.68     76.60 o
  -3  10   6      405.39      378.70      9.55 o
  -2  10   6      409.01      394.58     10.37 o
  -1  10   6      880.24      896.13     19.89 o
   0  10   6      353.02      368.60     11.03 o
   1  10   6       26.08       36.00      3.53 o
   2  10   6      176.19      163.26      6.02 o
   3  10   6      281.50      265.56      9.51 o
   4  10   6      479.91      471.26     16.63 o
   5  10   6      587.43      610.73     26.64 o
   6  10   6      304.07      302.56     13.48 o
   7  10   6      301.31      283.36     13.34 o
   8  10   6      349.62      358.88     20.46 o
   9  10   6      235.34      183.98     16.68 o
  10  10   6      268.65      278.00     19.21 o
  11  10   6       41.17       44.75     10.66 o
 -12  11   6      133.47      139.92     15.19 o
 -11  11   6      144.20      152.30     15.67 o
 -10  11   6       29.55       16.36      7.56 o
  -9  11   6      301.26      328.68     19.78 o
  -8  11   6       94.90       87.93     11.25 o
  -7  11   6      167.32      135.74     13.39 o
  -6  11   6     1246.90     1216.61     44.38 o
  -5  11   6     2059.38     2221.31     71.74 o
  -4  11   6      586.41      602.37     17.83 o
  -3  11   6      935.87      902.53     18.76 o
  -2  11   6     1377.13     1366.77     23.48 o
  -1  11   6      270.29      264.75     12.53 o
   0  11   6       88.06      113.90      6.73 o
   1  11   6      298.20      292.59      8.30 o
   2  11   6      368.88      343.53      8.83 o
   3  11   6     3230.00     3269.44     59.19 o
   4  11   6       93.40       93.35     12.58 o
   5  11   6      125.52      105.32      8.97 o
   6  11   6      351.90      340.55     14.83 o
   7  11   6       24.28       20.15      6.00 o
   8  11   6       52.18       80.90     11.63 o
   9  11   6       99.02      108.91     13.68 o
  10  11   6       79.43       67.45     11.81 o
  11  11   6       13.07       -6.81      7.39 o
 -12  12   6       43.82       33.08     10.00 o
 -11  12   6      115.47      108.97     13.81 o
 -10  12   6       27.03       21.34      8.24 o
  -9  12   6      115.45      110.14     13.41 o
  -8  12   6      152.59      151.08     14.60 o
  -7  12   6      313.28      320.16     19.22 o
  -6  12   6      227.69      235.03     16.03 o
  -5  12   6     1636.95     1526.09     53.19 o
  -4  12   6      121.74      156.10      9.38 o
  -3  12   6      593.54      522.70     11.46 o
  -2  12   6      513.71      456.40     10.97 o
  -1  12   6      178.26      192.92      7.17 o
   0  12   6        5.76        7.54      3.85 o
   1  12   6       52.15       54.79      4.42 o
   2  12   6      296.56      291.41      8.32 o
   3  12   6      724.64      713.36     17.54 o
   4  12   6       78.80       62.16      7.34 o
   5  12   6      188.41      176.35     19.68 o
   6  12   6      358.92      344.37     15.18 o
   7  12   6      485.10      482.14     24.87 o
   8  12   6       79.50       53.17     10.48 o
   9  12   6      363.17      326.10     21.41 o
  10  12   6       58.53       57.69     11.51 o
  11  12   6       82.68       84.49     13.62 o
 -12  13   6      130.71      123.12     15.67 o
 -11  13   6      277.75      312.99     21.01 o
 -10  13   6      528.57      533.99     27.95 o
  -9  13   6       18.66        5.62      6.51 o
  -8  13   6       84.81       79.65     11.70 o
  -7  13   6      125.95      106.11     13.20 o
  -6  13   6      122.34      112.24     13.20 o
  -5  13   6      491.90      501.31     24.96 o
  -4  13   6      655.17      675.94     17.42 o
  -3  13   6      119.37      107.06      5.37 o
  -2  13   6       28.42       24.06      4.30 o
  -1  13   6      784.11      763.72     18.05 o
   0  13   6      406.24      383.21     11.72 o
   1  13   6      623.16      567.40     12.65 o
   2  13   6      664.40      631.47     15.97 o
   3  13   6      986.24      953.81     30.97 o
   4  13   6      451.44      458.90     17.69 o
   5  13   6      318.15      304.59     25.82 o
   6  13   6       90.26       85.29      8.96 o
   7  13   6      432.26      496.00     26.19 o
   8  13   6       17.79        8.69      8.01 o
   9  13   6       82.75       69.37     12.06 o
  10  13   6       25.66       18.73      9.43 o
  11  13   6       26.21       16.22      9.70 o
 -11  14   6       29.98       38.57     10.64 o
 -10  14   6       40.21       32.24      9.66 o
  -9  14   6       73.58       72.26     11.85 o
  -8  14   6        8.17       12.08      7.58 o
  -7  14   6      254.20      238.97     17.81 o
  -6  14   6      166.25      167.13     16.07 o
  -5  14   6      234.74      258.58     17.63 o
  -4  14   6      576.11      512.85     14.97 o
  -3  14   6      721.72      657.14     13.84 o
  -2  14   6       59.76       55.61      4.58 o
  -1  14   6       96.05       92.64      6.45 o
   0  14   6      462.67      447.76     12.99 o
   1  14   6     1838.69     1678.45     28.83 o
   2  14   6      253.60      248.44      7.96 o
   3  14   6      418.78      442.46     13.56 o
   4  14   6      194.46      173.50     19.94 o
   5  14   6       98.43       96.71      9.29 o
   6  14   6      271.34      305.70     19.78 o
   7  14   6       97.27       91.19     13.07 o
   8  14   6      200.35      187.72     17.78 o
   9  14   6      168.01      151.19     16.93 o
  10  14   6       40.22       27.15     10.34 o
 -11  15   6       70.53       75.85     13.39 o
 -10  15   6      155.22      159.86     17.47 o
  -9  15   6       52.22       49.45     10.91 o
  -8  15   6       89.03       80.72     12.67 o
  -7  15   6      133.11      109.39     13.82 o
  -6  15   6       31.56       24.67      8.07 o
  -5  15   6      484.05      468.62     25.14 o
  -4  15   6      311.66      364.98     21.26 o
  -3  15   6      326.80      344.51      9.37 o
  -2  15   6      149.80      130.90      7.41 o
  -1  15   6      145.21      144.32     10.55 o
   0  15   6      531.53      552.81     15.93 o
   1  15   6      531.46      531.04     16.54 o
   2  15   6      712.73      695.16     14.64 o
   3  15   6      256.82      242.35     11.13 o
   4  15   6      369.99      377.82     12.85 o
   5  15   6        1.83       -5.92      4.54 o
   6  15   6      189.22      168.04     16.98 o
   7  15   6       23.34       24.02      9.24 o
   8  15   6       82.01       77.96     13.03 o
   9  15   6       11.12        4.36      8.28 o
  10  15   6        5.54       12.40      9.57 o
 -11  16   6      216.31      208.56     21.23 o
 -10  16   6      130.33      124.08     16.16 o
  -9  16   6       34.20       44.94     10.91 o
  -8  16   6       57.10       66.38     12.14 o
  -7  16   6      370.55      369.63     23.22 o
  -6  16   6       30.70       41.63     10.01 o
  -5  16   6      413.82      379.27     22.74 o
  -4  16   6      128.59      122.22      8.40 o
  -3  16   6      142.90      156.32      6.76 o
  -2  16   6      251.40      252.67      9.91 o
  -1  16   6       31.23       17.68      4.52 o
   0  16   6       25.94       45.44      5.46 o
   1  16   6      308.33      319.50     19.67 o
   2  16   6      100.03      116.01      6.85 o
   3  16   6      461.93      462.96     14.55 o
   4  16   6      404.63      435.97     14.32 o
   5  16   6      178.99      204.73     18.90 o
   6  16   6      191.95      175.57     17.90 o
   7  16   6       47.41       37.61     10.88 o
   8  16   6      188.05      185.38     19.01 o
   9  16   6       81.54       81.72     14.39 o
  10  16   6       58.05       42.89     12.55 o
 -10  17   6      230.18      231.60     22.06 o
  -9  17   6       42.14       48.39     11.59 o
  -8  17   6       49.37       54.76     12.09 o
  -7  17   6        8.66       12.75      8.15 o
  -6  17   6      317.62      305.71     21.68 o
  -5  17   6       63.37       75.42      7.36 o
  -4  17   6        7.51       15.25      5.97 o
  -3  17   6      774.80      819.04     19.07 o
  -2  17   6     1379.06     1326.76     28.33 o
  -1  17   6      198.39      216.17     14.30 o
   0  17   6      329.04      293.01     11.13 o
   1  17   6      305.97      275.08     10.61 o
   2  17   6      965.75      915.83     20.72 o
   3  17   6      645.60      688.55     19.50 o
   4  17   6      122.19      130.95     10.91 o
   5  17   6       88.19      105.86     14.19 o
   6  17   6      320.96      305.76     22.11 o
   7  17   6        1.19       -4.56      8.03 o
   8  17   6        4.91        4.04      8.89 o
   9  17   6      146.28      142.43     17.93 o
 -10  18   6       42.61       57.54     13.69 o
  -9  18   6      198.71      169.35     19.35 o
  -8  18   6      122.58      121.46     16.74 o
  -7  18   6      179.64      180.62     19.33 o
  -6  18   6      165.14      168.97     17.84 o
  -5  18   6      189.31      203.01     11.42 o
  -4  18   6      143.23      135.40      9.29 o
  -3  18   6        7.55       12.35      7.89 o
  -2  18   6      317.52      325.35     11.53 o
  -1  18   6      224.82      229.32     13.28 o
   0  18   6       18.36       20.64      4.91 o
   1  18   6       34.48       36.65      5.39 o
   2  18   6      319.69      290.24     11.37 o
   3  18   6      483.58      504.24     23.08 o
   4  18   6        3.45       -2.73      5.46 o
   5  18   6      244.01      219.54     20.55 o
   6  18   6       44.50       59.39     12.40 o
   7  18   6        8.78        1.25      8.49 o
   8  18   6       37.75       34.90     11.43 o
   9  18   6       78.95       77.81     15.04 o
 -10  19   6      901.57      937.02     45.63 o
  -9  19   6       13.77        4.64      9.30 o
  -8  19   6       22.54       33.75     11.29 o
  -7  19   6        7.28       -3.81      7.41 o
  -6  19   6       64.27       56.88     12.65 o
  -5  19   6      237.00      258.84     12.95 o
  -4  19   6      203.52      206.98     16.52 o
  -3  19   6       73.06       74.84     12.96 o
  -2  19   6       99.98      112.03      7.66 o
  -1  19   6        1.67       -0.91      4.30 o
   0  19   6      238.76      214.61     11.75 o
   1  19   6      247.33      246.62     10.82 o
   2  19   6       48.89       50.09      8.19 o
   3  19   6       97.61      127.57     14.65 o
   4  19   6      184.57      180.09     17.15 o
   5  19   6      171.49      145.92     17.88 o
   6  19   6      155.08      163.16     19.06 o
   7  19   6      100.07      102.63     16.05 o
   8  19   6       19.46       14.10      9.97 o
  -9  20   6        5.07        0.25      9.65 o
  -8  20   6       69.41       86.73     15.77 o
  -7  20   6      131.08      162.68     19.44 o
  -6  20   6      387.67      379.33     19.92 o
  -5  20   6      364.94      366.24     18.34 o
  -4  20   6       18.19       18.71     13.27 o
  -3  20   6       76.72       81.61      9.99 o
  -2  20   6      284.33      279.10     11.43 o
  -1  20   6       28.07       22.75      5.48 o
   0  20   6      286.79      313.70     12.10 o
   1  20   6       21.18       22.01      5.32 o
   2  20   6       36.97       42.55      8.39 o
   3  20   6      192.80      190.28     17.79 o
   4  20   6       90.52       91.78     13.92 o
   5  20   6       39.06       32.34     11.00 o
   6  20   6       71.59       77.63     14.46 o
   7  20   6       85.56      104.04     16.69 o
   8  20   6       30.33       41.41     12.82 o
  -9  21   6       18.81       16.74     10.77 o
  -8  21   6       61.05       76.25     15.47 o
  -7  21   6      115.86      119.65     17.88 o
  -6  21   6       10.59       21.51     14.13 o
  -5  21   6       48.22       46.59      9.51 o
  -4  21   6      389.62      371.12     18.46 o
  -3  21   6      514.33      495.67     29.92 o
  -2  21   6      845.93      945.61     22.99 o
  -1  21   6      601.27      585.80     17.24 o
   0  21   6       63.15       67.05     14.36 o
   1  21   6       72.42       78.07      9.91 o
   2  21   6      637.30      590.88     29.62 o
   3  21   6       14.26       18.75     10.04 o
   5  21   6       25.11       22.86     10.75 o
   7  21   6      142.29      162.90     20.53 o
  -8  22   6       34.58       29.79     12.09 o
  -6  22   6       16.47       21.05     10.92 o
  -5  22   6      160.89      156.66     14.06 o
  -4  22   6       14.92       16.35     11.43 o
  -3  22   6      253.94      264.96     16.37 o
  -2  22   6      284.60      274.61     12.42 o
  -1  22   6        9.73       10.14      5.42 o
   0  22   6      210.59      233.15     11.32 o
   1  22   6      293.01      303.97     20.65 o
   2  22   6      113.77      108.74     14.89 o
   3  22   6      250.42      250.16     21.55 o
   4  22   6       70.04       61.89     13.28 o
   5  22   6       72.87       86.44     14.87 o
  -6  23   6       93.40      110.61     16.25 o
  -5  23   6        7.44       23.01     10.77 o
  -4  23   6        5.21        9.55      7.99 o
  -3  23   6       47.66       35.09     11.27 o
  -2  23   6       99.99       94.94     12.23 o
  -1  23   6        8.49       11.12     10.28 o
   0  23   6      149.70      138.41      9.68 o
   1  23   6      210.63      197.56     23.51 o
   2  23   6      280.45      297.22     21.69 o
   3  23   6      449.30      513.57     28.97 o
   4  23   6      259.09      286.45     23.78 o
   5  23   6        9.90       -4.84     10.37 o
  -6  24   6      269.36      312.89     24.03 o
  -5  24   6       42.40       55.74     13.64 o
  -4  24   6       49.82       30.39     11.57 o
  -3  24   6      606.17      626.48     26.09 o
  -2  24   6      100.63       94.10     20.55 o
  -1  24   6      972.26      977.80     24.83 o
   0  24   6      226.48      267.52     13.79 o
   1  24   6       98.79       91.02     13.83 o
   2  24   6       94.43      133.58     16.91 o
   3  24   6       37.66       39.56     11.82 o
   4  24   6      327.65      304.09     23.74 o
   5  24   6      290.60      325.76     26.83 o
  -5  25   6      155.07      168.99     19.79 o
  -4  25   6      958.75      936.22     42.23 o
  -3  25   6      103.10       76.60     13.89 o
  -2  25   6      195.83      202.25     15.68 o
  -1  25   6      713.08      768.32     34.31 o
   0  25   6       14.21       22.94      7.01 o
   1  25   6      211.44      214.77     19.96 o
   2  25   6      137.72      113.32     15.38 o
   3  25   6      130.16      117.75     17.00 o
   4  25   6       52.87       65.93     14.02 o
  -4  26   6       31.07       27.19     11.92 o
  -3  26   6       98.47       87.41     14.38 o
  -2  26   6      311.01      306.93     22.34 o
  -1  26   6       51.51       45.89      8.11 o
   0  26   6      191.82      219.09     13.40 o
   1  26   6        0.62       -9.00      8.82 o
   2  26   6       25.17        2.04      9.79 o
   3  26   6      126.90      100.37     16.35 o
  -2  27   6       53.68       52.92     13.15 o
  -1  27   6        8.45       13.38     10.52 o
   0  27   6       51.30       34.40      7.89 o
   1  27   6      193.15      210.84     19.98 o
  -7 -23   7      200.79      196.05     22.47 o
  -6 -23   7       59.10       63.56     14.94 o
  -8 -22   7       45.58       23.45     12.38 o
  -7 -22   7      127.54      121.83     18.21 o
  -6 -22   7       88.75      109.66     17.00 o
   5 -22   7      191.56      198.14     21.79 o
   6 -22   7       20.37       36.22     12.97 o
  -8 -21   7       62.00       78.66     15.04 o
  -7 -21   7      122.03      114.79     19.66 o
  -6 -21   7      148.49      145.95     18.48 o
  -5 -21   7        0.49        7.99      8.67 o
   5 -21   7      149.98      141.74     18.92 o
   6 -21   7      148.99      132.45     18.42 o
   7 -21   7       93.21       91.22     16.30 o
  -9 -20   7       57.97       63.12     13.53 o
  -8 -20   7       17.94       21.40     10.28 o
  -7 -20   7       12.75       16.95      7.57 o
  -6 -20   7       85.00      105.89     11.06 o
  -5 -20   7      249.46      277.74     21.20 o
   4 -20   7      108.04       99.99     15.49 o
   5 -20   7      158.17      146.33     18.53 o
   6 -20   7       17.10        9.14      9.88 o
   7 -20   7       10.60       10.89      9.60 o
  -9 -19   7      315.55      357.48     24.88 o
  -8 -19   7      188.93      201.40     20.41 o
  -7 -19   7        9.19       -1.14     16.11 o
  -6 -19   7      638.98      636.81     23.09 o
  -5 -19   7      987.64      940.36     29.17 o
  -4 -19   7      351.45      382.26     24.52 o
   3 -19   7       81.11       52.88     12.36 o
   4 -19   7       43.06       46.77     11.57 o
   5 -19   7      157.25      189.30     20.11 o
   6 -19   7      144.74      123.69     16.62 o
   7 -19   7       46.56       41.01     12.21 o
   8 -19   7       74.49       90.77     15.53 o
 -10 -18   7      198.16      173.15     19.26 o
  -9 -18   7        3.86       16.98      8.99 o
  -8 -18   7      216.20      218.65     20.36 o
  -7 -18   7      123.17      119.21     15.47 o
  -6 -18   7       21.86       17.02      6.78 o
  -5 -18   7       60.09       66.45      8.56 o
  -4 -18   7       23.69       25.90      6.74 o
  -3 -18   7       52.02       52.00     11.43 o
   3 -18   7       50.87       55.19     11.42 o
   4 -18   7       79.77       72.37      9.94 o
   5 -18   7       29.81       20.64      7.74 o
   6 -18   7      119.64      114.89     12.26 o
   7 -18   7       71.30       76.97     11.04 o
   8 -18   7       47.39       24.67     10.75 o
 -10 -17   7       14.37       12.53      9.27 o
  -9 -17   7      186.79      209.94     19.48 o
  -8 -17   7       15.87       16.05      8.84 o
  -7 -17   7      269.28      230.79     20.41 o
  -6 -17   7      972.53      974.19     28.72 o
  -5 -17   7      109.99      111.93      9.99 o
  -4 -17   7       92.02       81.91      8.76 o
  -3 -17   7      343.48      355.06     15.24 o
   2 -17   7      274.44      243.00     25.39 o
   3 -17   7       77.30       88.41      9.73 o
   4 -17   7      617.20      613.20     23.45 o
   5 -17   7      164.95      149.13     13.19 o
   6 -17   7      124.53      107.23     21.44 o
   7 -17   7       28.96       31.46      7.79 o
   8 -17   7       55.45       59.02     12.49 o
   9 -17   7        7.04        8.33      9.33 o
 -11 -16   7      465.77      418.21     25.69 o
 -10 -16   7       28.44       21.55      9.44 o
  -9 -16   7        9.07        2.97      7.42 o
  -8 -16   7       45.26       46.77     10.93 o
  -7 -16   7       89.66       66.13     11.48 o
  -6 -16   7      122.53      109.45     13.10 o
  -5 -16   7      335.95      330.12     14.74 o
  -4 -16   7      224.42      219.21     19.23 o
  -3 -16   7        1.80        9.40      5.18 o
   2 -16   7       75.56       81.69      8.88 o
   3 -16   7      538.47      492.86     19.62 o
   4 -16   7       74.42       68.89      8.91 o
   5 -16   7        1.00       -0.49      5.33 o
   6 -16   7       40.54       47.93      8.71 o
   7 -16   7       41.12       42.44      8.85 o
   8 -16   7       26.65       30.77     10.66 o
   9 -16   7       36.61       40.48     11.94 o
 -11 -15   7       42.21       49.94     11.15 o
 -10 -15   7       86.76       82.23     12.87 o
  -9 -15   7        6.25       -0.90      6.92 o
  -8 -15   7       77.59       65.50     11.32 o
  -7 -15   7      154.16      151.77     15.79 o
  -6 -15   7      380.06      346.99     14.83 o
  -5 -15   7      304.07      296.90     13.60 o
  -4 -15   7      935.30      891.85     25.93 o
  -3 -15   7      123.80      117.45      9.34 o
  -2 -15   7       93.95      116.43     10.89 o
   1 -15   7      227.33      270.63     13.21 o
   2 -15   7      404.94      396.37     16.56 o
   3 -15   7      315.67      337.74     15.64 o
   4 -15   7       78.51       75.66      9.03 o
   5 -15   7      153.77      158.87     18.24 o
   6 -15   7      113.40      105.08     11.03 o
   7 -15   7       87.23      100.36     11.12 o
   8 -15   7       64.92       77.40     10.66 o
   9 -15   7        7.92       -0.23      8.34 o
  10 -15   7        2.08       13.54      8.90 o
 -11 -14   7       63.57       69.75     12.17 o
 -10 -14   7       60.37       53.88     10.90 o
  -9 -14   7      276.12      265.91     18.64 o
  -8 -14   7       81.87       73.77     11.51 o
  -7 -14   7        8.14       10.93      6.75 o
  -6 -14   7      260.07      267.95     17.91 o
  -5 -14   7      278.64      244.03     18.49 o
  -4 -14   7       99.96       61.50      7.19 o
  -3 -14   7      368.18      363.91     14.17 o
  -2 -14   7       75.31       49.93      6.56 o
   1 -14   7       88.55       81.23     15.58 o
   2 -14   7       93.54       98.81      8.96 o
   3 -14   7      411.11      371.13     16.22 o
   4 -14   7        0.93       -4.42      4.78 o
   5 -14   7       18.00       18.95      6.24 o
   6 -14   7       70.71       76.32      9.39 o
   7 -14   7       59.46       53.10      8.90 o
   8 -14   7      849.30      892.28     30.70 o
   9 -14   7       65.31       60.49     12.19 o
  10 -14   7       10.92       22.50      9.34 o
 -12 -13   7      181.05      171.90     16.85 o
 -11 -13   7       12.83       31.90      8.72 o
 -10 -13   7        7.43       10.43      7.43 o
  -9 -13   7        3.23        9.44      6.81 o
  -8 -13   7      135.76      146.67     14.27 o
  -7 -13   7      309.76      289.05     18.34 o
  -6 -13   7      140.88      127.36     13.52 o
  -5 -13   7     1049.72     1075.30     28.60 o
  -4 -13   7      301.47      292.73     12.57 o
  -3 -13   7       15.19        9.95      4.52 o
  -2 -13   7     1010.65     1015.40     27.04 o
  -1 -13   7       24.64       28.31      5.55 o
   0 -13   7      341.80      345.98     13.90 o
   1 -13   7      198.42      172.92     10.63 o
   2 -13   7       58.49       61.15      7.12 o
   3 -13   7       11.36        6.63      4.71 o
   4 -13   7      291.62      301.41     32.03 o
   5 -13   7       89.16       87.96     11.60 o
   6 -13   7      262.84      250.10     14.53 o
   7 -13   7      189.26      196.18     14.08 o
   8 -13   7      219.44      190.56     14.22 o
   9 -13   7      115.49      105.43     14.58 o
  10 -13   7      183.10      231.85     20.46 o
 -12 -12   7      164.35      180.09     16.79 o
 -11 -12   7       30.95       30.28      8.85 o
 -10 -12   7      115.95      112.98     13.17 o
  -9 -12   7      106.58      107.34     12.53 o
  -8 -12   7      415.26      371.34     20.98 o
  -7 -12   7     1173.83     1166.06     42.90 o
  -6 -12   7      160.84      164.49     14.55 o
  -5 -12   7      489.16      442.98     40.29 o
  -4 -12   7      268.49      261.33     11.59 o
  -3 -12   7      597.26      539.95     58.14 o
  -2 -12   7      925.34      827.02     22.90 o
  -1 -12   7      412.53      405.06     14.19 o
   0 -12   7      227.42      232.23     18.60 o
   1 -12   7      313.55      321.04     20.54 o
   2 -12   7      402.06      407.31     15.46 o
   3 -12   7      519.21      523.86     18.82 o
   4 -12   7      134.30      133.77     10.59 o
   5 -12   7       84.78       90.37      9.70 o
   6 -12   7      158.21      141.05     11.44 o
   7 -12   7       24.69       32.33      7.08 o
   8 -12   7      219.44      240.51     22.74 o
   9 -12   7      124.79      125.34     12.05 o
  10 -12   7      151.98      149.35     16.11 o
 -12 -11   7      169.74      161.12     15.54 o
 -11 -11   7       15.96       23.81      7.76 o
 -10 -11   7      101.76      134.79     13.53 o
  -9 -11   7      151.57      133.99     13.53 o
  -8 -11   7      123.99      137.26     13.17 o
  -7 -11   7      346.77      386.84     20.12 o
  -6 -11   7      675.24      667.66     28.63 o
  -5 -11   7      241.73      221.35     10.63 o
  -4 -11   7      155.34      154.91      9.32 o
  -3 -11   7     6180.55     6410.31    130.55 o
  -2 -11   7       26.00       24.54      5.00 o
  -1 -11   7      503.02      525.22     19.10 o
   0 -11   7      691.44      703.40     20.93 o
   1 -11   7      106.35       98.86      7.99 o
   2 -11   7      253.06      256.45     11.94 o
   3 -11   7      487.15      527.38     19.80 o
   4 -11   7      225.82      245.22     12.55 o
   5 -11   7      349.90      392.14     24.58 o
   6 -11   7       42.03       37.29      6.90 o
   7 -11   7       88.97       89.65      9.44 o
   8 -11   7      180.52      181.90     20.18 o
   9 -11   7        4.29        7.81      6.47 o
  10 -11   7      127.45      155.44     15.85 o
  11 -11   7       17.58       34.49      9.78 o
 -12 -10   7       79.26       83.79     11.52 o
 -11 -10   7       17.55       29.15      8.07 o
 -10 -10   7      144.11      138.66     13.37 o
  -9 -10   7      172.88      160.01     14.06 o
  -8 -10   7       76.52       73.69      9.90 o
  -7 -10   7      100.56       88.21     10.45 o
  -6 -10   7       20.82        9.66      6.06 o
  -5 -10   7     2617.39     2619.39     57.07 o
  -4 -10   7      912.03      885.48     23.56 o
  -3 -10   7       15.79       17.13      4.83 o
  -2 -10   7      425.52      417.40     14.10 o
  -1 -10   7      349.46      326.32     27.89 o
   0 -10   7      380.49      399.71      9.57 o
   1 -10   7     2867.73     2812.05     63.99 o
   2 -10   7     1087.17     1096.30     32.08 o
   3 -10   7     1509.62     1522.69     39.23 o
   4 -10   7     1042.69     1048.40     29.49 o
   5 -10   7      247.64      248.75     12.76 o
   6 -10   7      183.15      151.07     11.31 o
   7 -10   7      712.68      705.31     26.57 o
   8 -10   7       92.88       89.20      9.74 o
   9 -10   7       32.13       16.25      6.66 o
  10 -10   7      118.03      132.21     14.71 o
  11 -10   7      144.44      199.61     18.04 o
 -12  -9   7       79.78       95.84     11.64 o
 -11  -9   7       58.10       54.45      9.37 o
 -10  -9   7      560.50      534.28     24.45 o
  -9  -9   7       14.88       24.57      7.20 o
  -8  -9   7      477.83      438.61     21.25 o
  -7  -9   7      545.49      595.48     25.30 o
  -6  -9   7      428.33      415.01     20.13 o
  -5  -9   7      196.54      231.54     14.45 o
  -4  -9   7     1630.92     1516.01     35.98 o
  -3  -9   7     2437.26     2308.69     51.24 o
  -2  -9   7     1460.44     1483.06     28.59 o
  -1  -9   7     1968.22     2002.56     38.16 o
   0  -9   7      874.94      936.84     17.06 o
   1  -9   7      218.38      201.76     10.21 o
   2  -9   7      943.42      904.25     29.01 o
   3  -9   7      194.48      202.14     10.93 o
   4  -9   7      452.68      475.18     20.14 o
   5  -9   7      154.82      187.87     11.47 o
   6  -9   7      530.45      520.21     19.20 o
   7  -9   7       68.43       75.02     11.20 o
   8  -9   7       55.26       55.30      7.93 o
   9  -9   7       47.86       48.54      8.23 o
  10  -9   7       90.26      102.55     10.85 o
  11  -9   7      101.97      106.45     13.60 o
 -13  -8   7       47.12       56.49      9.59 o
 -12  -8   7       16.76       15.75      7.08 o
 -11  -8   7      206.27      238.72     15.73 o
 -10  -8   7       86.22       81.50     10.26 o
  -9  -8   7      415.53      419.83     20.53 o
  -8  -8   7      324.40      336.49     17.58 o
  -7  -8   7      410.32      406.73     19.92 o
  -6  -8   7      111.66      121.85     11.11 o
  -5  -8   7      603.16      571.95     23.95 o
  -4  -8   7       80.01       78.07      6.45 o
  -3  -8   7       67.57       64.60      5.86 o
  -2  -8   7      238.57      235.14      7.59 o
  -1  -8   7      631.75      593.75     12.37 o
   0  -8   7       58.39       55.59      3.80 o
   1  -8   7      120.54      101.10      7.54 o
   2  -8   7     2201.93     2133.30     51.14 o
   3  -8   7     2611.41     2675.31     61.61 o
   4  -8   7     2383.40     2298.06     55.94 o
   5  -8   7      126.77      146.27     12.29 o
   6  -8   7       93.85       96.23      8.81 o
   7  -8   7      182.95      214.07     12.51 o
   8  -8   7      293.14      312.45     14.98 o
   9  -8   7      130.20      148.43     11.77 o
  10  -8   7        6.87        4.67      8.54 o
  11  -8   7       12.20       16.87      8.20 o
 -13  -7   7       13.76       15.68      6.90 o
 -12  -7   7       86.47       73.37     10.02 o
 -11  -7   7      191.77      204.08     13.87 o
 -10  -7   7      485.98      454.23     21.18 o
  -9  -7   7      219.30      256.80     15.03 o
  -8  -7   7      205.68      176.30     12.43 o
  -7  -7   7      267.38      284.64     15.68 o
  -6  -7   7      217.10      189.61     12.79 o
  -5  -7   7      342.35      339.10     17.08 o
  -4  -7   7      988.61      956.37     23.64 o
  -3  -7   7      134.63      115.18      8.18 o
  -2  -7   7     1168.49     1241.63     20.54 o
  -1  -7   7      190.63      192.85      6.71 o
   0  -7   7      416.89      443.41      9.77 o
   1  -7   7      406.89      360.16      9.83 o
   2  -7   7     1085.74     1163.71     30.83 o
   3  -7   7     2426.22     2558.18     59.35 o
   4  -7   7      438.02      437.21     16.15 o
   5  -7   7      923.15      878.59     26.33 o
   6  -7   7      272.29      290.70     13.13 o
   7  -7   7       75.61       51.97     17.10 o
   8  -7   7      192.40      172.07     12.05 o
   9  -7   7      177.00      181.53     12.69 o
  10  -7   7      136.77      131.41     23.47 o
  11  -7   7      148.39      139.72     14.80 o
 -13  -6   7      112.74      113.49     11.52 o
 -12  -6   7      101.70      104.68     11.22 o
 -11  -6   7      159.80      163.13     12.69 o
 -10  -6   7       53.40       51.55      8.03 o
  -9  -6   7      391.02      425.01     19.61 o
  -8  -6   7       10.77       14.96      5.46 o
  -7  -6   7      617.89      634.90     25.19 o
  -6  -6   7     1345.34     1312.47     43.49 o
  -5  -6   7      239.49      209.70     13.21 o
  -4  -6   7     2454.02     2627.86    112.80 o
  -3  -6   7      644.12      669.52     17.05 o
  -2  -6   7       59.37       57.43      3.27 o
  -1  -6   7      827.05      803.52     16.98 o
   0  -6   7      340.52      321.75      9.06 o
   1  -6   7      337.23      329.67      9.10 o
   2  -6   7      804.18      779.37     22.11 o
   3  -6   7      807.06      867.60     42.50 o
   4  -6   7       62.06       54.75      6.29 o
   5  -6   7      277.87      292.86     24.23 o
   6  -6   7       29.98       28.78      5.44 o
   7  -6   7      333.52      346.65     14.77 o
   8  -6   7       22.52       17.45      5.54 o
   9  -6   7       90.13       77.85      9.01 o
  10  -6   7      240.74      256.28     38.40 o
  11  -6   7       37.39       27.21      8.73 o
  12  -6   7       37.89       50.19     10.16 o
 -13  -5   7      139.23      142.04     12.75 o
 -12  -5   7      298.94      288.44     16.28 o
 -11  -5   7       37.56       33.31      7.31 o
 -10  -5   7      141.57      169.56     11.91 o
  -9  -5   7       22.94       19.51      5.85 o
  -8  -5   7      746.83      769.88     29.13 o
  -7  -5   7       24.29       34.24      6.26 o
  -6  -5   7     1424.78     1354.42     44.68 o
  -5  -5   7     2194.05     2153.75     66.62 o
  -4  -5   7     1363.77     1444.43     26.86 o
  -3  -5   7       35.05       41.94      3.37 o
  -2  -5   7       90.26       90.92      3.81 o
  -1  -5   7      296.59      294.29      8.36 o
   0  -5   7     3483.05     3652.14     63.62 o
   1  -5   7       85.63      126.58      5.70 o
   2  -5   7      696.32      705.20     20.12 o
   3  -5   7       62.62       67.43      6.41 o
   4  -5   7      283.26      305.09     12.53 o
   5  -5   7      647.03      600.88     22.61 o
   6  -5   7      267.60      282.92     12.75 o
   7  -5   7       60.76       57.04     10.51 o
   8  -5   7       85.07       81.04      8.24 o
   9  -5   7       77.60       86.76      9.85 o
  10  -5   7      107.88      122.55     10.81 o
  11  -5   7       97.90      111.28     12.55 o
  12  -5   7        2.06       -6.90      6.68 o
 -13  -4   7      124.57      121.64     11.62 o
 -12  -4   7      198.23      205.90     13.73 o
 -11  -4   7       66.23       63.19      8.54 o
 -10  -4   7      115.75      119.86     10.90 o
  -9  -4   7       62.70       87.42      9.10 o
  -8  -4   7      954.48      972.58     34.12 o
  -7  -4   7      424.70      390.41     17.67 o
  -6  -4   7      114.03      117.71      9.95 o
  -5  -4   7      293.27      304.74     14.63 o
  -4  -4   7      695.65      796.33     16.21 o
  -3  -4   7      155.13      176.67     12.19 o
  -2  -4   7      221.51      209.00      5.66 o
  -1  -4   7      320.05      328.01     10.13 o
   0  -4   7      472.84      511.68     19.77 o
   1  -4   7     2567.08     2583.89     45.79 o
   2  -4   7      139.77      167.00      9.91 o
   3  -4   7      510.74      534.82     16.89 o
   4  -4   7      655.71      596.47     18.81 o
   5  -4   7       52.99       48.89      5.99 o
   6  -4   7      112.69      108.55      8.59 o
   7  -4   7      154.65      126.87      9.56 o
   8  -4   7      108.28      125.06     19.02 o
   9  -4   7       58.71       56.11      7.58 o
  10  -4   7       27.24       10.70      6.09 o
  11  -4   7       82.55       75.48     10.85 o
  12  -4   7      129.36      125.66     13.44 o
 -13  -3   7       85.05       74.12      9.49 o
 -12  -3   7      165.06      209.17     13.58 o
 -11  -3   7      277.10      292.09     15.81 o
 -10  -3   7       39.54       47.94      7.34 o
  -9  -3   7       14.85       18.48      5.52 o
  -8  -3   7     1034.97      958.37     34.55 o
  -7  -3   7      359.75      350.52     16.24 o
  -6  -3   7     1361.78     1295.12     42.94 o
  -5  -3   7       66.44       70.88      5.49 o
  -4  -3   7      299.41      295.95     12.04 o
  -3  -3   7      224.78      238.46     11.09 o
  -2  -3   7      542.51      612.20     11.33 o
  -1  -3   7      336.66      311.96      8.56 o
   0  -3   7     1033.48     1091.65     21.54 o
   1  -3   7      819.37      750.44     15.85 o
   2  -3   7      735.82      808.52     21.68 o
   3  -3   7      473.69      406.28     23.17 o
   4  -3   7      141.01       94.96     28.60 o
   5  -3   7     1600.65     1594.16     39.97 o
   6  -3   7      815.32      922.06     31.17 o
   7  -3   7      191.75      192.85     12.85 o
   8  -3   7      361.01      370.88     30.79 o
   9  -3   7      149.14      161.42     11.10 o
  10  -3   7      125.38      108.81     10.51 o
  11  -3   7       34.53       40.85      7.50 o
  12  -3   7       25.34       30.75      8.93 o
 -13  -2   7      156.17      196.90     13.28 o
 -12  -2   7      106.00      102.35     10.57 o
 -11  -2   7      371.53      369.79     18.19 o
 -10  -2   7      148.72      152.24     11.12 o
  -9  -2   7       65.41       57.06      7.45 o
  -8  -2   7      379.99      359.28     16.87 o
  -7  -2   7     2073.84     1954.11     61.10 o
  -6  -2   7     1755.28     1967.83     45.04 o
  -5  -2   7      919.12     1010.08     36.50 o
  -4  -2   7       54.60       67.84      5.36 o
  -3  -2   7      743.48      868.91     17.66 o
  -2  -2   7     1448.40     1794.99     28.20 o
  -1  -2   7     2032.53     2020.32     31.07 o
   0  -2   7      254.97      231.60     23.35 o
   1  -2   7     1007.60     1082.07     21.24 o
   2  -2   7      884.17      956.84     24.83 o
   3  -2   7      157.14      158.28     12.63 o
   4  -2   7      856.43      812.35     30.89 o
   5  -2   7       96.89      129.12     10.80 o
   6  -2   7      311.17      277.80     12.45 o
   7  -2   7      225.94      232.49     12.28 o
   8  -2   7      321.22      334.44     14.42 o
   9  -2   7       68.12       60.76      8.61 o
  10  -2   7       49.15       37.77      7.15 o
  11  -2   7       14.77       15.40      6.28 o
  12  -2   7       40.19       34.16      9.02 o
 -13  -1   7       52.59       43.96      7.78 o
 -12  -1   7       54.70       51.05      8.08 o
 -11  -1   7      246.57      250.27     14.85 o
 -10  -1   7       60.78       49.88      7.38 o
  -9  -1   7       32.10       33.18      6.34 o
  -8  -1   7      333.74      348.26     16.25 o
  -7  -1   7      528.16      491.11     20.57 o
  -6  -1   7      502.39      527.85     43.59 o
  -5  -1   7     2365.82     2497.59     78.93 o
  -4  -1   7     1099.60     1094.30     27.26 o
  -3  -1   7     1558.24     1631.13     30.27 o
  -2  -1   7        5.55       11.51      2.04 o
  -1  -1   7     2349.38     2497.17     38.34 o
   0  -1   7      432.54      454.48     13.93 o
   1  -1   7     2371.32     2498.84     44.75 o
   2  -1   7      799.71      832.80     22.59 o
   3  -1   7      133.36      120.00     10.30 o
   4  -1   7      173.78      176.97     11.95 o
   5  -1   7      532.44      546.43     17.88 o
   6  -1   7      724.05      698.51     21.44 o
   7  -1   7      213.31      248.79     11.87 o
   8  -1   7      241.06      258.17     12.69 o
   9  -1   7       70.17       87.81      8.72 o
  10  -1   7      188.88      174.90     26.77 o
  11  -1   7       46.35       45.80      7.75 o
  12  -1   7       69.86       67.16     10.73 o
 -13   0   7        2.07        2.28      5.41 o
 -12   0   7        3.30       -3.76      4.94 o
 -10   0   7      494.70      484.67     21.15 o
  -9   0   7      575.45      566.51     23.02 o
  -8   0   7        3.29       -4.82      3.89 o
  -7   0   7       24.17       33.75      6.15 o
  -6   0   7      386.70      408.11     13.54 o
  -5   0   7        6.68       -0.17      4.78 o
  -4   0   7       29.31       35.60      4.52 o
  -3   0   7     1407.07     1369.82     25.95 o
  -2   0   7     1263.84     1644.10     25.83 o
  -1   0   7        2.20        1.46      4.13 o
   0   0   7        1.32        7.52      2.87 o
   1   0   7      657.55      713.34     15.18 o
   2   0   7     1922.60     1887.04     44.10 o
   3   0   7        8.76        1.93      2.14 o
   4   0   7     1587.12     1651.08     52.77 o
   5   0   7      352.06      377.86     14.13 o
   6   0   7      694.02      757.65     22.66 o
   7   0   7       21.91       24.31      5.36 o
   8   0   7        0.07       -0.34      4.18 o
   9   0   7       57.45       75.29      8.23 o
  10   0   7      105.49      120.15     10.46 o
  11   0   7       16.07       16.19      6.80 o
  12   0   7        0.33       10.11      7.35 o
 -13   1   7       52.20       32.57      7.61 o
 -12   1   7       54.30       57.63      8.44 o
 -11   1   7      249.20      287.40     15.59 o
 -10   1   7       63.69       72.66      8.54 o
  -9   1   7       32.19       42.28      6.97 o
  -8   1   7      329.33      324.18     16.21 o
  -7   1   7      522.30      517.09     21.10 o
  -6   1   7      502.54      526.26     31.73 o
  -5   1   7     2336.80     2293.35    200.40 o
  -4   1   7     1107.88     1130.36     27.90 o
  -3   1   7     1576.18     1644.73     30.49 o
  -2   1   7        4.48        5.58      1.93 o
  -1   1   7     2347.58     2570.15     45.16 o
   0   1   7      420.48      451.56     12.04 o
   1   1   7     2376.87     2547.18     44.93 o
   2   1   7      804.84      841.97     22.71 o
   3   1   7      132.71      175.42     11.06 o
   4   1   7      173.95      177.92     11.70 o
   5   1   7      534.40      545.05     17.74 o
   6   1   7      723.43      693.67     27.42 o
   7   1   7      214.26      236.39     11.79 o
   8   1   7      241.73      236.24     12.62 o
   9   1   7       69.26       65.60      7.92 o
  10   1   7      187.98      201.42     12.40 o
  11   1   7       46.11       59.45     17.84 o
  12   1   7       69.81       59.88     10.56 o
 -13   2   7      157.46      165.17     13.17 o
 -12   2   7      105.85      107.56     11.05 o
 -11   2   7      372.39      376.26     18.67 o
 -10   2   7      145.88      156.61     11.55 o
  -9   2   7       64.45       71.69      8.54 o
  -8   2   7      381.99      364.31     17.18 o
  -7   2   7     2049.86     1966.89     61.58 o
  -6   2   7     1761.89     1971.11     46.23 o
  -5   2   7      923.67      972.51     25.68 o
  -4   2   7       56.73       67.14      5.74 o
  -3   2   7      741.72      872.63     18.05 o
  -2   2   7     1465.03     1845.23     28.54 o
  -1   2   7     2016.21     1987.82     36.60 o
   0   2   7      247.82      272.61      9.47 o
   1   2   7      994.93     1089.36     21.45 o
   2   2   7      883.72      909.85     32.65 o
   3   2   7      158.42      140.51     10.71 o
   4   2   7      860.74      893.25     24.27 o
   5   2   7       97.85      122.34      8.65 o
   6   2   7      308.27      294.48     12.74 o
   7   2   7      221.88      239.74     11.83 o
   8   2   7      326.34      309.43     14.02 o
   9   2   7       68.44       56.73     16.99 o
  10   2   7       47.94       34.65      6.96 o
  11   2   7       14.88       11.28     15.56 o
  12   2   7       39.60       40.27      9.58 o
 -13   3   7       84.82      101.46     11.02 o
 -12   3   7      163.38      191.37     13.88 o
 -11   3   7      277.15      282.57     16.40 o
 -10   3   7       39.81       46.63      7.57 o
  -9   3   7       15.33       16.38      5.61 o
  -8   3   7     1036.17     1028.43     35.65 o
  -7   3   7      360.28      315.45     16.32 o
  -6   3   7     1343.01     1317.43     43.78 o
  -5   3   7       66.96       73.52      6.36 o
  -4   3   7      301.25      325.24     11.79 o
  -3   3   7      223.94      210.59      7.11 o
  -2   3   7      537.31      623.58     11.61 o
  -1   3   7      341.25      315.89     14.97 o
   0   3   7     1049.63     1110.57     22.03 o
   1   3   7      824.92      762.71     17.32 o
   2   3   7      734.21      767.28     93.08 o
   3   3   7      472.33      425.56     26.78 o
   4   3   7      141.59      110.93     10.47 o
   5   3   7     1607.17     1603.38     53.69 o
   6   3   7      808.89      923.64     26.27 o
   7   3   7      195.71      216.75     11.55 o
   8   3   7      355.71      356.32     14.97 o
   9   3   7      149.79      160.67     11.99 o
  10   3   7      127.70      150.93     11.43 o
  11   3   7       34.75       45.45      7.74 o
  12   3   7       26.18       24.33      8.82 o
 -13   4   7      124.39      115.10     12.16 o
 -12   4   7      200.16      211.11     14.43 o
 -11   4   7       67.64       72.65      9.40 o
 -10   4   7      117.11      133.96     11.97 o
  -9   4   7       61.71       80.88      9.35 o
  -8   4   7      961.44      953.85     34.78 o
  -7   4   7      428.78      388.10     18.29 o
  -6   4   7      115.84      108.69     10.06 o
  -5   4   7      297.32      270.93     11.39 o
  -4   4   7      689.10      772.61     21.88 o
  -3   4   7      156.68      161.59      6.52 o
  -2   4   7      221.39      224.64      6.07 o
  -1   4   7      324.58      344.30      9.41 o
   0   4   7      468.39      515.98     12.47 o
   1   4   7     2563.16     2573.52     44.20 o
   2   4   7      138.12      165.34      5.57 o
   3   4   7      511.88      541.60     17.21 o
   4   4   7      656.31      620.08     29.22 o
   5   4   7       49.52       38.47      5.76 o
   6   4   7      112.39      120.69      8.93 o
   7   4   7      156.69      141.91      9.96 o
   8   4   7      110.33      141.64     10.30 o
   9   4   7       58.02       49.98      7.33 o
  10   4   7       27.30       28.13      6.61 o
  11   4   7       82.71       74.48     11.26 o
  12   4   7      131.00      128.03     13.94 o
 -13   5   7      138.20      143.14     13.64 o
 -12   5   7      301.08      293.81     17.38 o
 -11   5   7       38.04       44.32      8.39 o
 -10   5   7      139.70      153.96     13.49 o
  -9   5   7       23.30       16.04      5.65 o
  -8   5   7      758.63      779.30     30.20 o
  -7   5   7       22.69       36.05      6.65 o
  -6   5   7     1408.02     1348.44     45.50 o
  -5   5   7     2206.64     2148.85     50.55 o
  -4   5   7     1373.26     1427.62     35.70 o
  -3   5   7       35.95       39.01      2.38 o
  -2   5   7       90.66       86.06      4.15 o
  -1   5   7      301.77      293.49      8.90 o
   0   5   7     3485.10     3665.89     64.19 o
   1   5   7       83.91      132.13      5.18 o
   2   5   7      701.65      696.49     12.85 o
   3   5   7       63.25       61.32      6.40 o
   4   5   7      285.92      315.21     47.90 o
   5   5   7      657.50      658.07     20.29 o
   6   5   7      270.96      281.37     12.75 o
   7   5   7       60.30       46.90      6.62 o
   8   5   7       85.74       62.19      7.70 o
   9   5   7       76.90       72.32     17.04 o
  10   5   7      107.72      104.08     10.26 o
  11   5   7      100.02      107.61     12.81 o
  12   5   7        2.00       -1.75      7.44 o
 -13   6   7      113.26       96.45     11.96 o
 -12   6   7      102.26       95.01     11.68 o
 -11   6   7      162.00      159.89     14.22 o
 -10   6   7       51.63       49.29      8.48 o
  -9   6   7      386.86      412.67     20.50 o
  -8   6   7       10.03        6.09      5.20 o
  -7   6   7      621.76      625.68     25.92 o
  -6   6   7     1344.85     1268.16     44.15 o
  -5   6   7      238.33      259.73     11.48 o
  -4   6   7     2458.19     2587.10     52.41 o
  -3   6   7      650.07      693.57     13.25 o
  -2   6   7       58.71       58.30      3.68 o
  -1   6   7      824.63      805.24     17.65 o
   0   6   7      343.04      333.89     11.32 o
   1   6   7      336.49      333.48      8.16 o
   2   6   7      811.43      779.28     14.22 o
   3   6   7      802.12      856.66     24.48 o
   4   6   7       66.02       38.78      5.76 o
   5   6   7      274.76      267.87     12.27 o
   6   6   7       30.43       39.17      6.19 o
   7   6   7      336.78      348.20     14.89 o
   8   6   7       24.19       16.31      5.38 o
   9   6   7       92.47       94.20     28.43 o
  10   6   7      240.00      262.84     17.73 o
  11   6   7       36.75       31.36      8.96 o
  12   6   7       37.64       42.62     10.41 o
 -13   7   7       14.64       20.04      8.01 o
 -12   7   7       85.92       73.77     10.67 o
 -11   7   7      188.53      167.44     15.06 o
 -10   7   7      481.81      441.58     22.11 o
  -9   7   7      219.86      222.44     15.10 o
  -8   7   7      207.01      203.44     13.93 o
  -7   7   7      262.85      298.31     16.63 o
  -6   7   7      221.05      197.92     13.57 o
  -5   7   7      337.83      346.69     14.03 o
  -4   7   7      987.49      931.49     26.43 o
  -3   7   7      132.29      115.82      7.10 o
  -2   7   7     1165.15     1261.86     21.34 o
  -1   7   7      190.28      190.54     22.16 o
   0   7   7      420.25      440.89     13.78 o
   1   7   7      410.26      364.25      9.45 o
   2   7   7     1095.33     1210.50     20.34 o
   3   7   7     2417.49     2565.05     47.09 o
   4   7   7      439.22      465.58     16.50 o
   5   7   7      922.26      958.10     26.68 o
   6   7   7      273.13      280.92     13.06 o
   7   7   7       75.76       70.20      7.65 o
   8   7   7      193.65      176.30     11.97 o
   9   7   7      181.99      149.34     11.68 o
  10   7   7      138.01      160.43     15.31 o
  11   7   7      150.42      145.35     15.21 o
 -13   8   7       47.40       35.21      9.25 o
 -12   8   7       16.01       14.04      7.60 o
 -11   8   7      210.02      215.12     15.80 o
 -10   8   7       87.51       94.64     11.49 o
  -9   8   7      418.72      446.41     22.15 o
  -8   8   7      325.14      317.84     18.24 o
  -7   8   7      417.81      443.66     21.32 o
  -6   8   7      113.49      105.11     10.95 o
  -5   8   7      600.38      555.68     18.79 o
  -4   8   7       82.06       81.79      5.74 o
  -3   8   7       63.20       59.84      3.57 o
  -2   8   7      239.29      230.86     12.27 o
  -1   8   7      628.46      609.38     32.36 o
   0   8   7       57.58       50.86      5.57 o
   1   8   7      119.38      108.83      6.37 o
   2   8   7     2193.17     2192.20     34.35 o
   3   8   7     2606.95     2649.69     48.91 o
   4   8   7     2379.55     2426.77     56.38 o
   5   8   7      128.53      150.23     10.40 o
   6   8   7       92.90       86.07      9.14 o
   7   8   7      184.87      206.05     23.48 o
   8   8   7      292.85      298.36     14.41 o
   9   8   7      128.48      123.64     13.92 o
  10   8   7        6.62        1.46      7.13 o
  11   8   7       12.42       15.19      8.00 o
 -12   9   7       79.29       58.12     10.77 o
 -11   9   7       56.74       48.84     10.00 o
 -10   9   7      563.67      513.45     25.29 o
  -9   9   7       14.67       13.80      6.57 o
  -8   9   7      476.46      430.91     22.05 o
  -7   9   7      545.47      553.56     25.68 o
  -6   9   7      423.91      423.93     21.07 o
  -5   9   7      201.80      225.52     11.64 o
  -4   9   7     1634.36     1571.98     31.99 o
  -3   9   7     2418.20     2344.73     36.71 o
  -2   9   7     1463.85     1514.36     28.10 o
  -1   9   7     1965.70     1995.94     44.63 o
   0   9   7      875.46      920.54     20.53 o
   1   9   7      222.83      219.78      7.15 o
   2   9   7      941.86      916.90     16.76 o
   3   9   7      195.73      190.33      8.66 o
   4   9   7      449.44      451.56     19.19 o
   5   9   7      154.13      165.20     10.99 o
   6   9   7      532.39      527.53     27.31 o
   7   9   7       71.44       77.30      8.47 o
   8   9   7       55.80       47.74      7.47 o
   9   9   7       48.23       38.01      9.63 o
  10   9   7       87.91      112.53     14.09 o
  11   9   7       99.94      105.84     14.01 o
 -12  10   7       79.52       88.35     12.88 o
 -11  10   7       17.54        9.62      7.34 o
 -10  10   7      142.75      122.33     13.61 o
  -9  10   7      174.66      126.55     13.41 o
  -8  10   7       78.35       84.78     11.02 o
  -7  10   7      101.93       91.89     11.16 o
  -6  10   7       21.61       13.85      6.26 o
  -5  10   7     2617.77     2583.24     61.99 o
  -4  10   7      915.11      892.29     20.43 o
  -3  10   7       15.48       16.87      2.98 o
  -2  10   7      415.64      425.52     11.23 o
  -1  10   7      345.25      319.17     10.55 o
   0  10   7      381.99      371.75     11.68 o
   1  10   7     2855.39     2790.10     43.84 o
   2  10   7     1088.30     1140.91     20.11 o
   3  10   7     1529.10     1539.53     31.10 o
   4  10   7     1037.24     1013.24     29.19 o
   5  10   7      253.98      244.17     22.59 o
   6  10   7      184.51      199.47     11.94 o
   7  10   7      712.29      681.58     29.45 o
   8  10   7       91.40      111.03     13.47 o
   9  10   7       32.04       11.63      8.30 o
  10  10   7      119.56      105.24     14.19 o
  11  10   7      144.13      184.42     17.97 o
 -12  11   7      170.43      157.77     16.56 o
 -11  11   7       15.36       12.87      8.07 o
 -10  11   7      102.12       94.01     12.59 o
  -9  11   7      149.44      157.32     15.35 o
  -8  11   7      123.24      122.47     13.24 o
  -7  11   7      346.52      357.40     20.45 o
  -6  11   7      654.09      677.16     29.41 o
  -5  11   7      242.32      226.98     12.67 o
  -4  11   7      154.43      148.51      8.04 o
  -3  11   7     6175.13     6364.45     94.03 o
  -2  11   7       26.91       32.20      8.43 o
  -1  11   7      500.94      513.75     11.86 o
   0  11   7      690.33      703.39     16.75 o
   1  11   7      107.91      123.02      7.05 o
   2  11   7      252.31      256.14      7.74 o
   3  11   7      486.63      500.19     15.60 o
   4  11   7      227.00      239.08     21.18 o
   5  11   7      354.21      317.12     14.69 o
   6  11   7       41.39       53.08      8.32 o
   7  11   7       86.04       71.37      8.57 o
   8  11   7      178.41      203.02     17.86 o
   9  11   7        3.98        4.18      7.99 o
  10  11   7      130.19      106.10     14.55 o
  11  11   7       18.07       29.85     10.19 o
 -12  12   7      166.12      194.32     18.63 o
 -11  12   7       29.19       26.80      9.02 o
 -10  12   7      113.38      112.17     14.26 o
  -9  12   7      105.32      115.62     13.75 o
  -8  12   7      417.31      403.92     22.67 o
  -7  12   7     1174.79     1113.65     43.91 o
  -6  12   7      159.36      151.51     14.73 o
  -5  12   7      485.12      466.10     31.13 o
  -4  12   7      262.94      235.07      9.78 o
  -3  12   7      606.12      570.86     12.26 o
  -2  12   7      926.69      826.79     16.52 o
  -1  12   7      418.71      411.63     22.44 o
   0  12   7      222.72      240.28     12.36 o
   1  12   7      313.65      331.19      9.38 o
   2  12   7      398.08      390.76      9.90 o
   3  12   7      522.39      526.28     14.89 o
   4  12   7      138.74      153.65     15.28 o
   5  12   7       84.86       84.41     13.39 o
   6  12   7      158.20      147.51     25.30 o
   7  12   7       23.71       19.75      6.33 o
   8  12   7      220.47      251.06     19.35 o
   9  12   7      127.37      118.85     15.33 o
  10  12   7      154.33      141.28     16.55 o
 -12  13   7      181.06      211.11     19.54 o
 -11  13   7       12.79       12.69      8.29 o
 -10  13   7        8.13        8.74      7.70 o
  -9  13   7        3.37       -1.62      6.55 o
  -8  13   7      131.91      106.16     13.44 o
  -7  13   7      307.33      289.84     19.12 o
  -6  13   7      139.30      126.76     13.61 o
  -5  13   7     1056.85     1079.61     32.10 o
  -4  13   7      299.16      306.66     11.18 o
  -3  13   7       16.89       19.34      5.93 o
  -2  13   7     1008.00     1021.84     20.69 o
  -1  13   7       25.87       27.79      5.94 o
   0  13   7      345.79      336.64     11.07 o
   1  13   7      195.83      186.40      7.49 o
   2  13   7       56.98       48.45      4.12 o
   3  13   7       10.63       13.69      5.23 o
   4  13   7      289.77      306.05     14.68 o
   5  13   7       87.70       86.48      9.13 o
   6  13   7      268.63      251.46     13.69 o
   7  13   7      188.06      190.46     18.23 o
   8  13   7      217.71      187.88     18.16 o
   9  13   7      113.81      116.03     15.32 o
  10  13   7      183.58      219.24     20.81 o
 -11  14   7       63.79       61.98     12.48 o
 -10  14   7       59.39       54.89     11.78 o
  -9  14   7      274.76      300.53     20.73 o
  -8  14   7       81.36       79.35     12.34 o
  -7  14   7        8.58        4.52      6.61 o
  -6  14   7      260.78      239.58     17.66 o
  -5  14   7      279.34      242.79     14.21 o
  -4  14   7      103.29       85.99      6.95 o
  -3  14   7      372.25      358.45      9.62 o
  -2  14   7       75.25       63.55      5.70 o
  -1  14   7      144.20      114.28      7.23 o
   0  14   7      137.78      132.68     12.20 o
   1  14   7       86.56       71.37      5.96 o
   2  14   7       98.65      113.75      5.88 o
   3  14   7      407.17      402.80     13.19 o
   4  14   7        0.61        3.74      4.12 o
   5  14   7       19.19       15.89      5.89 o
   6  14   7       71.39       77.67     12.37 o
   7  14   7       58.55       54.88     11.36 o
   8  14   7      844.87      894.46     39.70 o
   9  14   7       65.69       51.11     12.02 o
  10  14   7       10.78       26.24     10.61 o
 -11  15   7       40.88       56.41     12.67 o
 -10  15   7       87.24       92.11     14.41 o
  -9  15   7        6.13       14.01      8.52 o
  -8  15   7       78.08       98.56     13.91 o
  -7  15   7      150.99      148.73     16.43 o
  -6  15   7      378.15      342.48     21.89 o
  -5  15   7      302.23      311.52     27.16 o
  -4  15   7      937.32      932.64     22.66 o
  -3  15   7      122.16      122.66      7.89 o
  -2  15   7       93.48      117.39     10.68 o
  -1  15   7        0.81       -1.03      3.64 o
   0  15   7      247.55      273.19     10.38 o
   1  15   7      224.83      250.63      9.92 o
   2  15   7      399.90      408.28     12.11 o
   3  15   7      314.47      325.44     12.32 o
   4  15   7       75.55       84.24      9.87 o
   5  15   7      152.55      150.14     11.96 o
   6  15   7      112.58      136.84     15.64 o
   7  15   7       89.24       77.81     13.23 o
   8  15   7       64.22       65.23     12.57 o
   9  15   7        7.20       19.58      9.95 o
  10  15   7        2.06       -3.84      9.01 o
 -11  16   7      470.18      448.21     28.10 o
 -10  16   7       28.78       26.64     10.24 o
  -9  16   7        8.54       14.49      8.78 o
  -8  16   7       46.44       45.19     11.13 o
  -7  16   7       89.87       73.40     12.86 o
  -6  16   7      121.35      111.50     11.21 o
  -5  16   7      335.35      346.16     13.01 o
  -4  16   7      227.02      229.57     11.12 o
  -3  16   7        1.53        2.02      3.59 o
  -2  16   7      188.00      189.30      9.19 o
  -1  16   7      184.91      201.94      9.51 o
   0  16   7      427.50      461.66     13.96 o
   1  16   7      567.28      521.84     14.86 o
   2  16   7       75.75       90.85      6.94 o
   3  16   7      548.66      507.35     15.80 o
   4  16   7       77.99       65.34      7.70 o
   5  16   7        1.07       13.63      8.27 o
   6  16   7       40.37       48.97     11.68 o
   7  16   7       40.82       34.78     10.67 o
   8  16   7       25.97       33.90     11.13 o
   9  16   7       37.64       36.21     12.01 o
 -10  17   7       14.40       18.63      9.50 o
  -9  17   7      187.91      193.43     20.21 o
  -8  17   7       16.28       17.17      9.14 o
  -7  17   7      271.02      287.15     21.43 o
  -6  17   7      976.22      978.51     32.39 o
  -5  17   7      107.95      103.45      8.52 o
  -4  17   7       94.98       77.88      7.37 o
  -3  17   7      339.56      351.52     30.37 o
  -2  17   7       41.69       49.38      5.76 o
  -1  17   7      334.58      341.10     12.13 o
   0  17   7      163.21      171.96      9.08 o
   1  17   7      437.52      415.48     15.28 o
   2  17   7      275.85      263.44     16.10 o
   3  17   7       77.33       73.47      9.93 o
   4  17   7      615.42      615.82     18.22 o
   5  17   7      170.58      190.33     18.92 o
   6  17   7      127.10      115.18     15.88 o
   7  17   7       30.03       19.79      9.78 o
   8  17   7       54.02       42.76     12.22 o
   9  17   7        7.25       10.90      9.90 o
 -10  18   7      195.47      181.79     20.75 o
  -9  18   7        3.52        1.37      8.37 o
  -8  18   7      216.36      191.62     20.36 o
  -7  18   7      123.04       99.62     11.94 o
  -6  18   7       22.23       13.82      6.91 o
  -5  18   7       58.64       65.07      7.54 o
  -4  18   7       24.18       26.19      7.35 o
  -3  18   7       51.58       61.14      8.79 o
  -2  18   7      302.48      320.27     27.20 o
  -1  18   7      122.33      144.04      8.71 o
   0  18   7       50.67       40.74      5.78 o
   1  18   7      326.74      349.23     12.29 o
   2  18   7       36.88       27.68      8.17 o
   3  18   7       52.84       36.15      7.85 o
   4  18   7       80.32       71.50      9.04 o
   5  18   7       28.30       30.34     10.53 o
   6  18   7      118.07      104.21     15.44 o
   7  18   7       70.89       57.83     13.28 o
   8  18   7       48.25       28.33     12.24 o
  -9  19   7      316.79      306.27     27.08 o
  -8  19   7      184.43      198.02     21.45 o
  -7  19   7        9.21        5.87      6.75 o
  -6  19   7      639.61      693.97     42.51 o
  -5  19   7      988.22      978.89     34.81 o
  -4  19   7      352.53      351.33     28.14 o
  -3  19   7      319.45      324.43     16.40 o
  -2  19   7       18.53       16.43      4.97 o
  -1  19   7      176.17      169.67      9.60 o
   0  19   7      326.03      321.15     15.00 o
   1  19   7       64.55       91.24      7.72 o
   2  19   7       94.18       92.63     10.27 o
   3  19   7       80.57       75.31      9.60 o
   4  19   7       42.95       49.12     11.58 o
   5  19   7      159.20      152.89     18.94 o
   6  19   7      142.54      135.34     17.96 o
   7  19   7       46.57       40.30     13.08 o
   8  19   7       74.67       66.91     14.92 o
  -9  20   7       56.91       61.16     13.86 o
  -8  20   7       17.77       10.60     10.09 o
  -7  20   7       13.46        7.03      9.56 o
  -6  20   7       85.97       99.16     12.63 o
  -5  20   7      249.98      255.64     16.24 o
  -4  20   7       86.63       93.16     10.93 o
  -3  20   7       87.71       93.10     10.96 o
  -2  20   7      110.92      115.46     10.54 o
  -1  20   7      302.02      321.79     12.37 o
   0  20   7       77.77       78.81      7.37 o
   1  20   7       17.05       20.24      7.31 o
   2  20   7      166.05      190.42     23.94 o
   3  20   7      167.00      189.49     18.91 o
   4  20   7      107.17      114.08     15.29 o
   5  20   7      157.75      177.88     18.60 o
   6  20   7       17.44       14.53     10.89 o
   7  20   7       10.29       19.28     11.38 o
  -8  21   7       62.96       91.39     16.31 o
  -7  21   7      122.05      114.29     17.56 o
  -6  21   7      148.69      157.82     14.32 o
  -5  21   7        0.29        0.25      7.86 o
  -4  21   7       34.43       23.39      8.37 o
  -3  21   7       37.13       30.84      8.59 o
  -2  21   7      152.02      155.79     10.47 o
  -1  21   7      273.55      285.82     12.18 o
   0  21   7       42.53       41.85      6.52 o
   1  21   7       12.20        7.35      5.34 o
   2  21   7      296.10      305.68     17.33 o
   3  21   7       30.72       28.18     10.79 o
   4  21   7       27.34       25.86     11.38 o
   5  21   7      148.35      148.76     18.08 o
   7  21   7       93.70       85.54     16.83 o
  -8  22   7       46.01       46.72     13.93 o
  -6  22   7       87.77       78.90     14.89 o
  -5  22   7        7.36       -3.53      7.56 o
  -4  22   7       14.78       10.08      7.68 o
  -3  22   7      412.42      411.24     19.84 o
  -2  22   7       51.37       59.30      6.86 o
  -1  22   7       47.18       44.32      6.87 o
   0  22   7      102.44      104.04      8.68 o
   1  22   7       68.01       69.82     11.70 o
   2  22   7       43.97       55.69     12.63 o
   3  22   7       65.99       77.83     14.10 o
   4  22   7      303.72      309.51     22.96 o
   5  22   7      190.82      165.93     19.52 o
  -6  23   7       60.66       67.05     14.30 o
  -5  23   7       31.46       20.46     10.97 o
  -4  23   7       52.33       40.79      9.70 o
  -3  23   7       70.61       77.55     12.63 o
  -2  23   7      235.87      242.86     15.81 o
  -1  23   7       27.35       31.93      7.96 o
   0  23   7      374.84      359.34     17.34 o
   2  23   7       23.43       10.57      9.84 o
   3  23   7      107.49       83.52     14.63 o
   4  23   7       34.93       19.21     11.26 o
   5  23   7       97.49      132.79     18.05 o
  -6  24   7      342.10      340.15     25.84 o
  -5  24   7      162.57      163.77     18.97 o
  -4  24   7       30.69       -3.62     10.24 o
  -3  24   7       20.32       29.44     10.76 o
  -2  24   7       65.70       77.92     10.79 o
  -1  24   7      197.71      195.08     19.70 o
   0  24   7       12.26       19.58      7.10 o
   1  24   7      466.66      399.78     24.32 o
   2  24   7        2.34      -12.25      8.16 o
   3  24   7      220.13      203.20     20.88 o
   4  24   7      251.72      311.96     24.01 o
   5  24   7       78.92       75.20     15.76 o
  -5  25   7       11.72       -2.51     10.83 o
  -4  25   7       44.86       41.63     12.29 o
  -3  25   7       13.57        0.13      9.29 o
  -2  25   7      186.36      190.64     19.25 o
  -1  25   7      208.37      234.43     18.65 o
   0  25   7      176.01      185.55     12.38 o
   1  25   7       27.24       21.70     11.05 o
   2  25   7       30.42       26.80     11.42 o
   3  25   7       60.92       60.20     14.19 o
  -3  26   7       79.96       59.01     13.45 o
  -2  26   7      607.73      597.76     31.44 o
  -1  26   7       84.62       79.27     11.79 o
   0  26   7       78.84       93.11     20.76 o
   1  26   7      173.21      173.47     18.58 o
   2  26   7       23.27       10.34     10.60 o
  -7 -22   8       77.52       99.44     16.85 o
  -6 -22   8      143.57      120.32     18.05 o
   6 -22   8       29.77       28.99     12.50 o
  -8 -21   8      165.04      226.77     16.07 o
  -7 -21   8      126.92      127.82     19.05 o
  -6 -21   8      577.08      654.17     36.03 o
   5 -21   8       40.01       38.70     12.17 o
   6 -21   8       28.25       16.87     11.07 o
  -9 -20   8      180.39      198.23     21.57 o
  -8 -20   8       20.37       25.37     11.16 o
  -7 -20   8       40.04       27.85      8.32 o
  -6 -20   8       20.39       27.91      7.99 o
  -5 -20   8       39.86       25.15     10.25 o
   4 -20   8        0.52      -12.94      7.65 o
   5 -20   8      118.52      129.97     18.01 o
   6 -20   8       27.25       35.95     11.92 o
   7 -20   8        6.93        3.46      9.88 o
  -9 -19   8      324.54      317.47     23.74 o
  -8 -19   8      792.85      841.53     40.11 o
  -7 -19   8      196.69      213.94     14.80 o
  -6 -19   8      205.07      182.42     13.79 o
  -5 -19   8       43.57       48.46      8.56 o
  -4 -19   8      145.28      178.60     19.06 o
   4 -19   8      105.50      111.12     15.62 o
   5 -19   8       45.03       51.13      9.78 o
   6 -19   8       83.12       76.95     11.13 o
   7 -19   8       27.11       15.78     11.00 o
   8 -19   8        8.61        8.73      9.92 o
 -10 -18   8       48.84       44.77     11.94 o
  -9 -18   8       77.17       85.40     14.60 o
  -8 -18   8       17.46       12.94      9.11 o
  -7 -18   8      754.13      743.25     25.30 o
  -6 -18   8      333.45      358.43     27.64 o
  -5 -18   8      124.22      131.43     16.62 o
  -4 -18   8      725.36      749.42     64.10 o
   3 -18   8        2.36       -2.79      5.62 o
   4 -18   8      196.66      205.15     15.07 o
   5 -18   8       89.33       67.66     10.52 o
   6 -18   8       30.34       38.05      8.96 o
   7 -18   8      186.61      172.40     19.52 o
   8 -18   8        7.16        4.57      9.13 o
 -10 -17   8       94.93      116.32     15.75 o
  -9 -17   8       83.57       74.34     13.64 o
  -8 -17   8      443.25      436.35     26.48 o
  -7 -17   8      139.46      135.05     16.42 o
  -6 -17   8       99.25       98.66     10.46 o
  -5 -17   8      114.43      108.65     18.21 o
  -4 -17   8      370.63      384.14     16.39 o
  -3 -17   8      142.73      176.27     11.93 o
   3 -17   8      216.47      185.83     21.41 o
   4 -17   8      137.41      126.34     11.92 o
   5 -17   8      397.12      397.54     24.47 o
   6 -17   8      106.33      104.77     16.24 o
   7 -17   8       60.91       51.25     17.71 o
   8 -17   8       38.81       68.93     13.61 o
 -10 -16   8       53.61       57.22     12.08 o
  -9 -16   8      297.70      317.02     21.39 o
  -8 -16   8       18.94       10.36      8.32 o
  -7 -16   8       41.68       25.85      9.45 o
  -6 -16   8       76.02       79.83      8.96 o
  -5 -16   8      553.20      494.83     19.11 o
  -4 -16   8       32.61       21.15      5.90 o
  -3 -16   8       35.17       46.53     10.07 o
   2 -16   8       40.90       48.97      7.60 o
   3 -16   8      296.02      278.66     15.14 o
   4 -16   8      125.08      107.38     12.89 o
   5 -16   8      297.52      308.96     17.28 o
   6 -16   8      152.87      153.81     13.59 o
   7 -16   8       20.30       19.30      7.30 o
   8 -16   8       27.55       30.38     10.88 o
   9 -16   8       57.03       67.99     13.77 o
 -11 -15   8       35.31       28.31     10.13 o
 -10 -15   8       87.09       73.70     12.60 o
  -9 -15   8      237.95      212.79     19.34 o
  -8 -15   8       29.75       29.04      9.08 o
  -7 -15   8       53.79       54.63     10.82 o
  -6 -15   8      146.24      143.28     10.73 o
  -5 -15   8      178.53      210.11     12.63 o
  -4 -15   8      169.46      164.16     15.55 o
  -3 -15   8      230.28      238.19     23.35 o
  -2 -15   8      297.35      304.01     18.44 o
   2 -15   8      779.30      746.28     33.61 o
   3 -15   8      119.29      116.75     25.07 o
   4 -15   8      357.85      342.57     17.46 o
   5 -15   8      108.16       82.89     10.04 o
   6 -15   8      499.24      467.63     20.96 o
   7 -15   8      199.75      204.88     15.55 o
   8 -15   8       26.26       36.66     10.84 o
   9 -15   8      131.53      130.48     16.79 o
 -11 -14   8      180.27      227.61     19.68 o
 -10 -14   8        4.75       10.27      7.85 o
  -9 -14   8       74.89       71.67     11.61 o
  -8 -14   8       43.82       49.41     10.18 o
  -7 -14   8      316.99      309.76     20.20 o
  -6 -14   8      130.42      125.56      9.92 o
  -5 -14   8      410.40      409.51     25.40 o
  -4 -14   8      142.82      131.22      9.80 o
  -3 -14   8       34.54       51.92      6.95 o
  -2 -14   8      515.78      451.98     16.40 o
   1 -14   8       78.65       59.27      7.84 o
   2 -14   8       46.05       30.50      6.38 o
   3 -14   8      794.08      792.43     32.27 o
   4 -14   8      280.29      283.96     14.67 o
   5 -14   8      139.19      143.22     12.10 o
   6 -14   8       16.55        7.19      5.91 o
   7 -14   8       26.03       22.44      8.54 o
   8 -14   8      191.57      176.69     26.58 o
   9 -14   8      228.78      198.74     19.66 o
  10 -14   8      104.95       86.24     14.33 o
 -11 -13   8      361.08      387.05     23.09 o
 -10 -13   8       65.56       43.87     10.14 o
  -9 -13   8      157.00      190.75     17.20 o
  -8 -13   8      115.76      115.89     13.64 o
  -7 -13   8      102.70      118.48     13.52 o
  -6 -13   8      662.71      635.83     29.37 o
  -5 -13   8      204.03      172.61     18.56 o
  -4 -13   8      628.00      564.11     18.81 o
  -3 -13   8      482.60      495.52     20.34 o
  -2 -13   8      638.50      705.31     35.18 o
  -1 -13   8      321.87      250.02     15.78 o
   0 -13   8       49.82       47.46      8.46 o
   1 -13   8      259.71      284.71     15.19 o
   2 -13   8      228.38      205.04     30.22 o
   3 -13   8       97.57       93.63     11.77 o
   4 -13   8      769.36      706.04     32.76 o
   5 -13   8       21.96        5.97      5.58 o
   6 -13   8       99.98      128.11     11.41 o
   7 -13   8       66.00       57.47     11.57 o
   8 -13   8       19.40       11.95      7.07 o
   9 -13   8       54.43       60.74     11.80 o
  10 -13   8       18.88        3.26      8.45 o
 -12 -12   8       44.14       53.37     10.94 o
 -11 -12   8      258.36      248.59     18.13 o
 -10 -12   8      252.77      244.85     17.84 o
  -9 -12   8      265.34      280.79     18.36 o
  -8 -12   8      139.77      127.98     13.75 o
  -7 -12   8       67.50       60.62     10.25 o
  -6 -12   8      634.37      607.16     28.35 o
  -5 -12   8       57.39       63.52      7.15 o
  -4 -12   8      210.50      221.17     10.93 o
  -3 -12   8      741.69      602.14     19.17 o
  -2 -12   8       26.45       15.88      4.81 o
  -1 -12   8      677.37      615.51     25.70 o
   0 -12   8      203.69      160.18      9.65 o
   1 -12   8      525.76      495.94     24.03 o
   2 -12   8      317.11      338.34     20.21 o
   3 -12   8       44.80       51.50      7.03 o
   4 -12   8        1.07       -1.91      4.58 o
   5 -12   8      180.76      169.15     18.13 o
   6 -12   8       86.47       85.54     13.05 o
   7 -12   8       35.11       34.50      7.59 o
   8 -12   8      139.76      128.58     12.05 o
   9 -12   8      433.98      419.09     24.74 o
  10 -12   8       11.88       11.69      8.61 o
 -12 -11   8      145.73      143.39     15.19 o
 -11 -11   8      191.08      169.28     16.18 o
 -10 -11   8      104.12       87.32     11.89 o
  -9 -11   8      229.71      250.68     17.07 o
  -8 -11   8       73.57       84.67     11.19 o
  -7 -11   8       88.14       91.63     11.55 o
  -6 -11   8      662.54      625.61     28.13 o
  -5 -11   8       44.03       60.35     11.41 o
  -4 -11   8     3321.15     3446.45     74.02 o
  -3 -11   8      530.28      551.68     17.64 o
  -2 -11   8     1201.91     1279.35     31.54 o
  -1 -11   8     1542.56     1441.06     34.41 o
   0 -11   8      859.56      815.10     18.79 o
   1 -11   8      420.60      408.84     15.76 o
   2 -11   8       62.12       67.05      7.38 o
   3 -11   8     2279.97     2280.85     55.40 o
   4 -11   8      264.89      273.28     15.73 o
   5 -11   8      712.04      697.06     23.67 o
   6 -11   8       33.32       25.96      6.65 o
   7 -11   8       82.90       89.02      9.93 o
   8 -11   8      365.10      350.55     17.27 o
   9 -11   8       61.62       66.67      9.83 o
  10 -11   8       29.61       24.54      9.71 o
 -12 -10   8       52.07       42.80      9.52 o
 -11 -10   8        8.84       15.82      7.37 o
 -10 -10   8      444.71      475.62     24.42 o
  -9 -10   8       27.59       36.58      8.18 o
  -8 -10   8      181.56      176.78     13.73 o
  -7 -10   8      749.90      697.13     29.69 o
  -6 -10   8      310.66      331.22     18.86 o
  -5 -10   8      599.00      574.04     17.75 o
  -4 -10   8     1483.16     1356.15     34.19 o
  -3 -10   8     1501.22     1552.78     36.74 o
  -2 -10   8     1625.12     1603.85     37.72 o
  -1 -10   8      387.21      366.11     10.80 o
   0 -10   8      771.72      744.52     17.09 o
   1 -10   8     4902.69     5105.21    110.90 o
   2 -10   8      189.83      208.76     17.58 o
   3 -10   8      467.77      458.31     20.74 o
   4 -10   8      666.35      680.80     22.74 o
   5 -10   8      250.06      242.74     13.19 o
   6 -10   8      187.00      181.45     12.83 o
   7 -10   8      218.15      212.47     13.50 o
   8 -10   8       41.06       20.88      7.05 o
   9 -10   8       46.09       41.10      8.48 o
  10 -10   8      384.95      416.45     24.33 o
  11 -10   8       70.53       93.69     13.56 o
 -12  -9   8      127.10      127.16     13.82 o
 -11  -9   8       90.55      105.21     12.22 o
 -10  -9   8       80.84       83.47     11.17 o
  -9  -9   8      100.03       86.64     10.79 o
  -8  -9   8      293.57      346.83     18.66 o
  -7  -9   8       92.04       74.64      9.94 o
  -6  -9   8      274.74      271.42     16.20 o
  -5  -9   8      307.99      308.74     12.02 o
  -4  -9   8       53.84       43.39      5.98 o
  -3  -9   8      794.14      839.52     22.65 o
  -2  -9   8      914.20      841.68     22.45 o
  -1  -9   8     2392.16     2277.65    102.13 o
   0  -9   8      223.22      226.67     15.68 o
   1  -9   8       76.62       93.08      7.81 o
   2  -9   8      593.19      666.07     87.62 o
   3  -9   8     1944.87     1954.42     48.87 o
   4  -9   8      101.75      106.49     16.34 o
   5  -9   8      784.57      775.18     24.72 o
   6  -9   8      267.41      291.05     14.21 o
   7  -9   8       13.84       14.37      6.20 o
   8  -9   8       37.62       40.95      7.59 o
   9  -9   8       81.72       80.86     10.02 o
  10  -9   8      392.83      393.11     23.54 o
  11  -9   8       58.88       77.59     12.53 o
 -12  -8   8       89.02       77.15     11.12 o
 -11  -8   8       90.24      108.74     12.33 o
 -10  -8   8      107.59      126.26     12.69 o
  -9  -8   8       55.98       77.90     10.01 o
  -8  -8   8       61.67       62.34      9.04 o
  -7  -8   8      731.87      681.88     28.33 o
  -6  -8   8       10.93        3.23      4.94 o
  -5  -8   8      139.32      147.47     10.17 o
  -4  -8   8      159.38      173.23     10.94 o
  -3  -8   8      629.74      604.48     17.96 o
  -2  -8   8      681.52      715.75     13.60 o
  -1  -8   8      299.49      311.45      9.72 o
   0  -8   8      145.44      153.09      5.96 o
   1  -8   8     2799.13     2887.52     65.98 o
   2  -8   8      514.99      470.44     16.67 o
   3  -8   8     1922.74     1977.64     48.09 o
   4  -8   8      211.41      247.70     12.17 o
   5  -8   8        8.34       22.75      5.39 o
   6  -8   8       88.80      119.86     10.05 o
   7  -8   8       25.56       22.82      6.23 o
   8  -8   8      545.90      522.90     20.78 o
   9  -8   8      633.70      599.36     27.60 o
  10  -8   8      401.98      364.19     22.54 o
  11  -8   8       98.65      114.20     14.60 o
 -13  -7   8      195.25      193.85     15.02 o
 -12  -7   8       75.23       86.67     11.27 o
 -11  -7   8      123.04      126.78     12.63 o
 -10  -7   8      249.32      262.15     16.34 o
  -9  -7   8      143.45      121.27     12.05 o
  -8  -7   8      397.57      457.60     21.78 o
  -7  -7   8      134.12      135.04     12.21 o
  -6  -7   8      384.57      397.91     19.22 o
  -5  -7   8      725.15      772.74     29.78 o
  -4  -7   8       47.83       61.55      6.04 o
  -3  -7   8       39.13       43.36      5.30 o
  -2  -7   8      222.93      213.46     10.27 o
  -1  -7   8      108.28      119.56      7.38 o
   0  -7   8        0.51       -4.23      2.11 o
   1  -7   8     1640.55     1613.08     30.95 o
   2  -7   8       84.87       77.66      7.28 o
   3  -7   8       87.01       60.19      9.21 o
   4  -7   8      941.48      944.19     27.56 o
   5  -7   8       79.93       84.14      8.24 o
   6  -7   8      411.52      391.81     16.26 o
   7  -7   8      340.49      326.11     22.25 o
   8  -7   8       54.81       62.73      8.47 o
   9  -7   8      232.96      254.75     14.76 o
  10  -7   8       69.03       51.38     10.70 o
  11  -7   8      224.19      226.34     17.62 o
 -13  -6   8       32.97       38.18      8.57 o
 -12  -6   8       18.99       14.57      6.72 o
 -11  -6   8      297.59      290.31     17.45 o
 -10  -6   8      265.60      275.76     16.51 o
  -9  -6   8        1.10       -4.68      4.58 o
  -8  -6   8       39.13       53.67      8.17 o
  -7  -6   8       85.82       94.75     10.02 o
  -6  -6   8      126.96      113.51     10.90 o
  -5  -6   8       81.55       72.74      8.72 o
  -4  -6   8      982.40      980.10     25.08 o
  -3  -6   8     1352.72     1367.51     26.54 o
  -2  -6   8       26.51       31.89      3.36 o
  -1  -6   8      653.39      646.77     12.76 o
   0  -6   8     3185.43     3189.07     48.80 o
   1  -6   8      271.13      264.25      8.45 o
   2  -6   8     1115.30     1132.92     30.21 o
   3  -6   8       35.38       39.02      5.73 o
   4  -6   8      204.31      198.80     10.53 o
   5  -6   8      173.38      178.01     31.08 o
   6  -6   8       53.61       56.63      7.33 o
   7  -6   8        7.05       -5.14      4.05 o
   8  -6   8      188.76      186.27     25.17 o
   9  -6   8      175.21      167.79     12.51 o
  10  -6   8       62.54       72.73     17.84 o
  11  -6   8       60.82       66.10     11.25 o
 -13  -5   8        4.65        5.36      6.48 o
 -12  -5   8      133.34      144.56     13.06 o
 -11  -5   8      188.87      162.77     14.08 o
 -10  -5   8       16.08       26.13      6.69 o
  -9  -5   8       95.91       97.37     10.51 o
  -8  -5   8      324.73      359.72     18.18 o
  -7  -5   8      313.62      372.99     17.77 o
  -6  -5   8     6324.86     6325.34    180.81 o
  -5  -5   8      236.72      249.18     14.31 o
  -4  -5   8     5811.17     5883.76    119.21 o
[truncated: 344,768 more chars]
